# Supplementary material for: Bidirectional associations between eosinophils, basophils, and lymphocytes with atopic dermatitis: A multivariable Mendelian randomization study
Source: Front Immunol. 2022 Dec 9;13:1001911. doi: 10.3389/fimmu.2022.1001911 (PMC9780468; doi:10.3389/fimmu.2022.1001911)
Supplement: Supplementary file 3 [file Table_3.xlsx]

## Sheet: Basophil
SNP	effect_allele.exposure	beta.exposure	se.exposure	pval.exposure	beta.outcome	se.outcome	pval.outcome
rs10006833	C	-0.015606	0.002521	6.21999e-10	-0.0072	0.012	0.5515
rs10734121	A	-0.025432	0.002837	3.2802e-19	-0.014	0.015	0.3523
rs10746147	G	-0.022399	0.003927	1.2e-08	-0.0061	0.0176	0.7289
rs10806232	T	-0.014739	0.002097	2.1702e-12	-0.0157	0.0105	0.1343
rs10823305	A	0.016998	0.002717	4.03999e-10	-0.0084	0.014	0.549
rs1086893	C	0.029865	0.002162	2.40991e-43	-0.0298	0.0121	0.01355
rs10876038	T	0.012525	0.002126	3.92998e-09	-0.0156	0.0104	0.134
rs10883782	G	0.017755	0.002759	1.28e-10	0.0075	0.0171	0.6627
rs10906375	G	-0.012492	0.002234	2.29002e-08	-0.003	0.0103	0.7706
rs10927074	C	0.079216	0.0033	2.99916e-127	0.0021	0.019	0.9103
rs1094648	T	0.016774	0.00229	2.47002e-13	0.005	0.0112	0.6567
rs10948504	A	0.012621	0.002219	1.31e-08	-0.0103	0.011	0.3495
rs11030022	T	0.015636	0.002104	1.13006e-13	0.0053	0.0105	0.6092
rs11064881	A	-0.032268	0.003923	2.05022e-16	0.0233	0.019	0.2218
rs11076615	A	0.029426	0.005214	1.71002e-08	-0.0153	0.0253	0.5472
rs11084096	A	-0.01482	0.002243	4.08978e-11	-0.0017	0.0117	0.8837
rs11097787	T	-0.014501	0.002087	3.83001e-12	-0.0176	0.0103	0.08657
rs11121246	G	0.012743	0.002043	4.58997e-10	-0.0173	0.0101	0.08825
rs11158159	C	0.028179	0.002564	4.58987e-28	0.0005	0.0133	0.969
rs11204682	T	-0.024032	0.00247	2.41991e-22	0.0134	0.0125	0.2847
rs112191556	T	0.039898	0.007262	4.03005e-08	-0.0267	0.0261	0.3061
rs112352373	G	-0.013924	0.002547	4.70999e-08	-0.0039	0.0115	0.7335
rs11243915	T	0.038005	0.006873	3.27997e-08	-0.0146	0.0258	0.5727
rs112923279	A	0.056844	0.007825	3.90032e-13	0.1	0.0511	0.05027
rs113056267	G	-0.050464	0.007235	3.1798e-12	0.0002	0.0448	0.9958
rs1153459	C	0.015151	0.002096	5.06058e-13	-0.0013	0.0104	0.898
rs11554159	A	-0.015279	0.002305	3.50026e-11	0.0105	0.0114	0.3592
rs11568994	A	-0.012222	0.00217	1.81001e-08	-0.0003	0.0108	0.9799
rs11591540	A	0.023539	0.002092	2.38013e-29	0.0147	0.011	0.1813
rs115970758	T	-0.047827	0.00807	3.18002e-09	-0.0002	0.0292	0.9958
rs11658622	A	0.014806	0.002597	1.22e-08	0.0048	0.0121	0.6889
rs11710737	G	0.01157	0.002065	2.15001e-08	0.0043	0.0102	0.6714
rs11756802	A	-0.029351	0.004935	2.80001e-09	0.0036	0.0242	0.8815
rs11768817	G	0.025494	0.004191	1.22e-09	0.0047	0.0184	0.7979
rs11772895	C	0.034127	0.0023	9.22996e-50	0.0066	0.011	0.5485
rs1186222	T	-0.022015	0.002077	3.20996e-26	-0.0215	0.0104	0.03873
rs11981374	C	-0.08989	0.007717	2.5398e-31	0.0048	0.0332	0.8849
rs1205896	A	0.024211	0.002053	4.45964e-32	0.0077	0.0102	0.4526
rs12075	A	0.027771	0.002071	6.02005e-41	0.0102	0.0102	0.3154
rs12123922	A	-0.027772	0.002057	1.72982e-41	-0.0171	0.0102	0.09405
rs12212535	T	-0.014547	0.002177	2.47002e-11	-0.0279	0.0111	0.01213
rs12293821	A	-0.015827	0.0025	2.52e-10	0.0063	0.0115	0.5854
rs12376511	C	-0.020682	0.002779	1.02991e-13	-0.0193	0.0135	0.1517
rs12443468	G	0.014544	0.002451	3.03997e-09	-0.0049	0.0128	0.7007
rs12447180	C	0.023452	0.002204	2.06016e-26	-0.0349	0.0109	0.001416
rs12459419	T	-0.016693	0.002188	2.44006e-14	-0.0213	0.0106	0.0448
rs12497690	C	0.014579	0.002121	6.48037e-12	-0.0041	0.0105	0.6928
rs12566174	C	0.013675	0.002075	4.5196e-11	-0.008	0.0102	0.4319
rs12601412	T	0.013086	0.002379	3.86999e-08	0.0098	0.0127	0.4397
rs12927351	A	0.016266	0.002566	2.39001e-10	0.0089	0.0124	0.4767
rs12941811	C	-0.046353	0.002071	7.70903e-111	-0.0108	0.0102	0.2856
rs1295927	G	-0.024975	0.002055	5.83042e-34	-0.0029	0.0102	0.7749
rs13089722	A	-0.087989	0.0033	1.4388e-156	-0.0542	0.0164	0.000956
rs13100173	A	-0.01338	0.002095	1.73002e-10	0.0244	0.0102	0.01725
rs13188960	T	-0.019117	0.002278	5.08042e-17	-0.04	0.011	0.0002789
rs13231897	G	-0.012177	0.00209	5.81005e-09	-0.0059	0.0104	0.5722
rs13386606	A	-0.011941	0.002131	2.15001e-08	-0.0282	0.0104	0.00694
rs13419763	T	0.016215	0.002066	4.42996e-15	0.0134	0.0104	0.1984
rs138595256	G	0.064177	0.006916	1.82012e-20	-0.0296	0.0258	0.251
rs139719552	C	0.05824	0.009268	3.40001e-10	0.0659	0.0459	0.151
rs142405270	G	0.050739	0.008204	6.41003e-10	0.0278	0.0528	0.5981
rs1427499	G	0.021037	0.002263	1.57e-20	-0.0126	0.0114	0.2664
rs143273199	C	-0.01875	0.002346	1.39991e-15	-0.0024	0.0112	0.834
rs143834068	A	0.048653	0.008186	2.86999e-09	0.0393	0.0328	0.2308
rs144317085	T	0.035188	0.005723	8.06993e-10	0.0217	0.0245	0.3744
rs145441566	A	-0.034052	0.005049	1.59993e-11	-0.0058	0.0229	0.8005
rs146970669	A	0.022392	0.003534	2.43002e-10	-0.0142	0.0163	0.3859
rs1473698	T	-0.012395	0.002094	3.31002e-09	0.0059	0.0105	0.5771
rs147946810	A	0.126954	0.014987	2.5698e-17	0.0241	0.0582	0.6782
rs149007767	T	0.026584	0.002887	3.48017e-20	0.0148	0.0134	0.2717
rs149391212	T	0.073269	0.008286	9.94031e-19	0.0447	0.0604	0.4599
rs149709671	A	0.031555	0.005775	4.74996e-08	-0.032	0.0327	0.3272
rs1537061	C	-0.025079	0.003425	2.54976e-13	-0.0117	0.0159	0.4612
rs1539174	G	0.046398	0.00241	1.51008e-82	-0.0073	0.0126	0.5645
rs1598207	G	0.020189	0.002229	1.40994e-19	-0.0052	0.0108	0.6307
rs1633768	T	-0.016647	0.002317	7.0194e-13	-0.0114	0.012	0.3428
rs1635852	C	-0.01193	0.002048	5.88993e-09	-0.0106	0.0101	0.2949
rs1669340	T	-0.033996	0.002785	3.0903e-34	-0.0182	0.0134	0.1744
rs168122	C	0.013467	0.002104	1.59001e-10	0.0014	0.0104	0.8965
rs16923637	T	0.014168	0.002274	4.79005e-10	0.0207	0.0106	0.05227
rs16928084	G	-0.027734	0.003242	1.23994e-17	0.0003	0.0153	0.9861
rs16989483	C	-0.021088	0.002287	3.14992e-20	-0.0216	0.0163	0.1844
rs17006038	G	-0.022008	0.00263	6.17021e-17	0.0141	0.0125	0.2573
rs17613339	T	-0.016822	0.003077	4.70999e-08	0.0387	0.0144	0.007028
rs17625587	A	0.01499	0.002328	1.25e-10	0.0002	0.0111	0.9849
rs17714318	A	0.0222	0.003551	4.20998e-10	-0.0299	0.0206	0.1472
rs17758695	T	-0.124742	0.006145	1.46994e-91	-0.0543	0.0242	0.02515
rs17860282	T	0.104693	0.009859	2.61999e-26	0.0192	0.0246	0.4358
rs1799964	C	0.026471	0.002528	1.23994e-25	0.0126	0.0129	0.3257
rs1801274	G	0.016444	0.002061	1.57e-15	0.0087	0.0101	0.3927
rs182090955	A	-0.087651	0.010695	2.61999e-16	-0.1645	0.074	0.0261
rs1868942	T	-0.014723	0.002611	1.76999e-08	0.012	0.0121	0.3221
rs1883638	T	-0.016791	0.002772	1.43001e-09	-0.0205	0.0128	0.1087
rs2028900	T	-0.01396	0.002059	1.24997e-11	-0.0047	0.0103	0.6494
rs2070596	A	0.022675	0.002529	3.29989e-19	0.0004	0.0142	0.9749
rs2074585	A	-0.030894	0.00205	2.71019e-51	-0.0225	0.0102	0.02697
rs2077218	A	0.015946	0.00242	4.54988e-11	-0.0033	0.0129	0.7967
rs2089979	G	-0.013908	0.002084	2.59e-11	-0.0052	0.0103	0.6106
rs2112801	A	0.027628	0.003392	3.95003e-16	-0.0117	0.0181	0.5162
rs2118140	G	0.018347	0.002052	4.02995e-19	0.0038	0.0102	0.7124
rs2158799	G	0.014086	0.00211	2.5698e-11	-0.0089	0.0102	0.3869
rs2239635	C	0.034388	0.002255	1.89017e-52	-0.0038	0.0107	0.7245
rs2242885	T	-0.013026	0.002296	1.43001e-08	-0.0035	0.012	0.7704
rs2271352	C	0.042265	0.00247	1.44012e-65	0.0174	0.0123	0.1565
rs2273770	T	0.011659	0.002124	4.15997e-08	0.005	0.0107	0.6401
rs2276066	G	0.013903	0.002145	9.37994e-11	-0.0115	0.0114	0.3104
rs2286599	A	0.023189	0.003001	1.15001e-14	0.0037	0.0156	0.8132
rs2289511	A	-0.016386	0.002078	3.29989e-15	-0.0119	0.0102	0.2448
rs2303969	A	0.013212	0.00217	1.17999e-09	-0.0142	0.0104	0.1699
rs2376990	A	-0.014453	0.002586	2.34002e-08	0.0006	0.0118	0.9598
rs2415042	G	0.012856	0.002133	1.71002e-09	0.0058	0.0104	0.5762
rs2417055	T	-0.011678	0.002068	1.68e-08	-0.0057	0.0102	0.5745
rs2516696	T	-0.0176	0.002099	5.43e-17	-0.0111	0.0112	0.3208
rs2524079	A	0.031209	0.002077	5.46009e-51	-0.0187	0.0103	0.0697
rs2568054	G	0.011612	0.002053	1.59001e-08	-0.0067	0.0102	0.5077
rs2594836	A	-0.017777	0.002319	1.86982e-14	-0.0285	0.0116	0.01375
rs2606724	A	0.015734	0.002124	1.33015e-13	-0.0008	0.0104	0.9361
rs2607278	T	0.022731	0.002225	1.79019e-24	-0.0142	0.0109	0.1904
rs2702863	T	0.017655	0.002534	3.36977e-12	-0.0044	0.0148	0.7659
rs2702929	A	0.017644	0.002085	2.73968e-17	-0.0097	0.0102	0.3377
rs2834670	G	0.028259	0.003218	1.69005e-18	-0.0036	0.016	0.8198
rs2836154	T	0.015642	0.002171	6.02976e-13	0.0042	0.0103	0.6807
rs28364390	A	0.020338	0.003019	1.69005e-11	0.0001	0.0158	0.996
rs2836443	G	0.013617	0.002169	3.57001e-10	0.0044	0.0105	0.6769
rs2860773	T	0.019124	0.002085	5.03037e-20	0.0008	0.0105	0.9398
rs28730837	A	0.089399	0.008201	1.22011e-27	-0.0106	0.0317	0.7385
rs2952110	G	0.015795	0.002797	1.68e-08	0.0018	0.013	0.8911
rs2959356	G	0.014017	0.002241	4.14e-10	0.0014	0.0108	0.8943
rs2967595	T	-0.026046	0.00277	5.58985e-21	0.0089	0.014	0.5243
rs2977799	G	0.027476	0.002057	1.17004e-40	0.0103	0.0101	0.3088
rs2998286	C	0.020883	0.002443	1.31009e-17	0.0128	0.0125	0.3052
rs3071	C	-0.01635	0.002239	2.94985e-13	0.0059	0.0105	0.5741
rs310631	A	0.012281	0.002091	4.41998e-09	0.0138	0.0109	0.2048
rs3181077	T	-0.037064	0.00228	2.22998e-59	-0.0044	0.0114	0.6999
rs3184504	C	-0.02822	0.002051	5.08042e-43	0.0296	0.0103	0.003923
rs3218159	C	-0.011507	0.002108	4.89001e-08	-0.0067	0.011	0.5397
rs340833	A	-0.022843	0.002061	1.63005e-28	-0.0073	0.0102	0.4757
rs34158728	A	0.094813	0.006172	3.23966e-53	0.0228	0.0271	0.4016
rs34275630	G	0.03549	0.005676	4.17004e-10	-0.0177	0.0254	0.4866
rs34288539	T	-0.015157	0.002317	6.34016e-11	-0.0016	0.0112	0.8843
rs34500	A	-0.026288	0.003721	1.66994e-12	0.0183	0.0177	0.3012
rs34780507	G	0.03512	0.004154	2.96006e-17	0.017	0.0246	0.4892
rs350133	T	0.012118	0.002134	1.38998e-08	0.0122	0.0108	0.2568
rs35045014	A	-0.011383	0.002069	3.86999e-08	-0.0031	0.0102	0.7647
rs357618	G	-0.013804	0.002098	4.91021e-11	-0.0077	0.0103	0.4554
rs35900031	T	0.033803	0.002907	3.1798e-31	-0.0279	0.0217	0.1976
rs35979828	T	-0.022919	0.004024	1.26e-08	0.0031	0.0266	0.9065
rs3731332	T	-0.103985	0.007064	5.36043e-49	0.0199	0.0344	0.5622
rs377763	A	-0.027298	0.002499	9.37994e-28	-0.0155	0.0139	0.2629
rs3781452	T	0.019847	0.002131	1.33999e-20	0.0098	0.0103	0.3431
rs3892360	G	0.043053	0.005941	4.45964e-13	0.0089	0.0107	0.4083
rs4060971	T	-0.02066	0.002069	1.85012e-23	0.0117	0.0103	0.2567
rs4149577	A	-0.01295	0.002066	3.74999e-10	0.0039	0.0104	0.7049
rs431329	G	-0.01387	0.002162	1.45999e-10	0.013	0.0109	0.232
rs4396915	T	0.02315	0.00257	2.19989e-19	0.0214	0.0117	0.06848
rs4475963	G	-0.013524	0.002127	2.10999e-10	0.0178	0.0105	0.08908
rs4503179	A	0.016855	0.002319	3.76964e-13	-0.0026	0.0124	0.8363
rs45577137	G	-0.045322	0.005335	2.08018e-17	-0.0016	0.0202	0.9354
rs4602187	T	0.014094	0.002227	2.53e-10	-0.0047	0.0114	0.6825
rs4733812	A	-0.014827	0.002158	6.60998e-12	-0.0088	0.0106	0.4067
rs47340	T	0.011835	0.002099	1.75001e-08	-0.0128	0.0104	0.2176
rs4760	G	-0.019462	0.002831	6.4506e-12	0.0058	0.0134	0.668
rs4763817	T	0.013462	0.002359	1.17999e-08	0.0164	0.0117	0.1632
rs4812450	G	0.014033	0.002109	2.9902e-11	0.0009	0.0103	0.9329
rs4876400	G	-0.017086	0.002111	6.00067e-16	-0.0001	0.0107	0.991
rs4912807	C	0.012874	0.002107	1.02e-09	0.0175	0.0106	0.09778
rs4941839	A	-0.013376	0.002291	5.43e-09	-0.0101	0.0119	0.3933
rs508218	A	0.012827	0.002221	7.91006e-09	0.0014	0.0109	0.8969
rs55690609	A	-0.03494	0.0022	8.931e-57	0.0048	0.0108	0.6583
rs56018450	G	0.012557	0.002092	2.01002e-09	-0.004	0.0102	0.6942
rs56043070	A	-0.026025	0.003975	6.03949e-11	-0.0143	0.0229	0.5309
rs561102	T	-0.01406	0.002162	8.12082e-11	-0.012	0.0107	0.2631
rs56179563	A	0.014617	0.002124	6.09958e-12	-0.0052	0.0105	0.6218
rs56378716	G	0.081463	0.009162	6.4003e-19	-0.032	0.0343	0.3519
rs56388170	T	0.031399	0.002277	3.33964e-43	0.0049	0.0114	0.6672
rs56406125	T	-0.034946	0.002607	6.03949e-41	-0.017	0.0123	0.1663
rs5750482	C	-0.013596	0.002127	1.68e-10	0.0032	0.0105	0.7626
rs5766582	T	-0.016936	0.002055	1.77011e-16	0.0028	0.0102	0.7828
rs588485	A	-0.012501	0.00217	8.55008e-09	-0.0161	0.0119	0.1781
rs59107033	T	-0.013992	0.002451	1.17001e-08	-0.0035	0.0118	0.7685
rs6045612	T	-0.016734	0.00233	7.1796e-13	-0.0146	0.0115	0.2056
rs6091176	T	0.01369	0.002337	4.79999e-09	-0.0161	0.0115	0.1623
rs6141767	C	-0.027274	0.00286	1.58016e-21	-0.0214	0.0127	0.09128
rs6141781	T	0.032512	0.002901	4.12003e-29	0.0109	0.0137	0.4244
rs61872688	A	-0.012867	0.002106	1.03999e-09	-0.0027	0.0102	0.7902
rs62021606	G	-0.03429	0.004663	1.99986e-13	0.0207	0.0254	0.4159
rs62105478	A	-0.031667	0.004658	1.08993e-11	-0.0042	0.035	0.9035
rs62111718	A	0.024811	0.004359	1.29e-08	-0.0223	0.0247	0.3656
rs62160676	C	-0.016626	0.002285	3.57026e-13	0.0182	0.0115	0.1134
rs6421984	C	0.018366	0.002068	6.96947e-19	0.0036	0.0104	0.7292
rs6543144	G	0.013669	0.002219	7.43002e-10	-0.0075	0.011	0.4914
rs6557615	A	-0.018779	0.002208	1.9002e-17	-0.0271	0.0105	0.009814
rs6586520	T	-0.01271	0.002095	1.32999e-09	-0.006	0.0103	0.5576
rs6701440	G	0.011862	0.002042	6.42007e-09	-0.001	0.0101	0.9224
rs67175901	T	0.026075	0.003356	8.23948e-15	0.0051	0.0156	0.7458
rs6734238	G	0.012064	0.002085	7.37004e-09	-0.0087	0.0109	0.4247
rs6780544	A	-0.016363	0.00211	9.31966e-15	-0.015	0.0104	0.1514
rs6927569	C	0.021693	0.002051	4.21988e-26	-0.0037	0.0102	0.7151
rs695113	T	0.01697	0.002242	3.93007e-14	-0.0026	0.0107	0.8062
rs6991966	T	-0.014633	0.002257	9.30037e-11	-0.014	0.0113	0.2134
rs6993770	T	-0.018236	0.00226	7.50067e-16	-0.0249	0.0118	0.03427
rs7044519	G	0.016724	0.002799	2.37001e-09	0.0029	0.0147	0.8417
rs7078507	G	-0.016071	0.002107	2.5398e-14	-0.0097	0.0107	0.3641
rs7141943	G	0.013269	0.002102	2.84001e-10	0.0078	0.0105	0.4551
rs7150069	A	0.01173	0.002128	3.62001e-08	0.007	0.0106	0.5078
rs71560490	A	-0.024228	0.003211	4.73042e-14	0.0005	0.0149	0.9738
rs71562671	C	0.020951	0.003836	4.84005e-08	0.0093	0.0169	0.5822
rs7166645	A	0.012465	0.002101	3.07001e-09	-0.0013	0.0103	0.9003
rs7246562	G	0.013955	0.002377	4.45995e-09	-0.0024	0.0119	0.8395
rs724781	G	-0.013187	0.002273	6.79e-09	-0.0128	0.0114	0.2629
rs7255319	C	0.015079	0.002759	4.72999e-08	-0.0031	0.0121	0.7961
rs7257932	A	0.014739	0.002184	1.55991e-11	-0.0002	0.0106	0.9862
rs72697295	C	-0.017529	0.002694	8.00018e-11	-0.0355	0.0198	0.07257
rs72721631	A	-0.019316	0.002422	1.59993e-15	0.0124	0.0123	0.3155
rs72786903	T	-0.013947	0.002461	1.47999e-08	-0.0085	0.0133	0.5218
rs7285377	T	0.014495	0.002273	1.85999e-10	-0.0139	0.0107	0.1931
rs73000965	A	0.014534	0.002209	4.84953e-11	0.0027	0.0108	0.8046
rs73105800	G	0.056256	0.009609	4.90998e-09	0.0193	0.0961	0.8411
rs73987603	A	0.024035	0.002752	2.63998e-18	-0.0339	0.0142	0.01653
rs7420	T	-0.01315	0.002061	1.81001e-10	0.0059	0.0106	0.5768
rs742631	T	-0.01662	0.002297	4.82948e-13	0.0035	0.0114	0.7602
rs74472890	C	0.102642	0.004745	1.02094e-103	-0.0031	0.0263	0.906
rs748113	C	-0.011699	0.002089	2.18998e-08	-0.0174	0.0105	0.09869
rs7496362	G	-0.012695	0.002133	2.71e-09	0.0193	0.0103	0.06124
rs7503461	T	-0.01342	0.002193	9.59997e-10	0.0113	0.0107	0.2892
rs75084335	G	0.028439	0.004091	3.74973e-12	0.0109	0.0281	0.6981
rs75176215	T	0.111655	0.010987	3.13979e-24	-0.1279	0.0775	0.09886
rs7534936	C	0.012167	0.002146	1.47999e-08	-0.0082	0.0104	0.4345
rs7559035	T	-0.027469	0.004569	1.88001e-09	0.013	0.0233	0.5772
rs7573465	T	0.015498	0.002064	6.26037e-14	-0.0062	0.0103	0.5466
rs7613595	C	-0.036371	0.002483	1.54989e-48	0.0066	0.0114	0.5615
rs762679	A	-0.019413	0.002909	2.57988e-11	-0.0096	0.014	0.4942
rs76267985	T	-0.017655	0.003135	1.81999e-08	-0.0206	0.0147	0.1602
rs7641325	A	-0.012994	0.002072	3.70997e-10	0.0117	0.0105	0.2629
rs76427287	C	-0.028841	0.002472	2.07014e-31	0.0119	0.0117	0.3068
rs76428106	C	0.081896	0.009385	2.77971e-18	0.0022	0.0459	0.9614
rs7648696	T	0.01467	0.002203	2.86022e-11	0.0069	0.0104	0.5086
rs7684939	A	-0.011854	0.002048	7.35005e-09	-0.006	0.0101	0.5534
rs7694971	G	0.018205	0.002122	1.02e-17	0.0026	0.0104	0.803
rs778798	C	-0.020339	0.002342	3.99025e-18	0.0273	0.0117	0.01917
rs7832357	G	-0.015431	0.002158	8.9002e-13	0.0006	0.0108	0.9585
rs78744187	T	-0.130213	0.003757	1e-200	0.0198	0.016	0.2172
rs78772196	T	0.043282	0.005439	1.83992e-15	-0.0632	0.0378	0.09408
rs78862952	C	0.025788	0.003564	4.83949e-13	-0.0262	0.016	0.1022
rs7896608	G	-0.01301	0.002121	8.79002e-10	-0.0112	0.0105	0.2866
rs79070372	A	0.028607	0.003261	1.83992e-18	0.054	0.0197	0.006085
rs79407714	A	-0.082385	0.006103	1.75995e-41	-0.0037	0.0425	0.9313
rs79912251	A	-0.079562	0.009047	1.53003e-18	-0.0503	0.0686	0.4635
rs80074882	G	0.04889	0.007677	1.97002e-10	0.0163	0.0325	0.615
rs80109907	A	0.082347	0.010683	1.33999e-14	0.0687	0.0307	0.02517
rs80194822	G	0.060817	0.010479	6.65994e-09	0.048	0.0528	0.3636
rs8056952	G	0.015021	0.002233	1.77992e-11	-0.008	0.0111	0.4718
rs8113682	G	-0.021612	0.002364	6.41062e-20	-0.0065	0.0124	0.5976
rs8179	C	-0.028428	0.002529	2.74979e-29	-0.0484	0.0124	8.877e-05
rs875740	A	-0.017944	0.002172	1.51985e-16	0.0065	0.0106	0.5411
rs877116	T	0.016442	0.002087	3.51965e-15	-0.0006	0.0102	0.9541
rs903504	G	-0.020854	0.002201	2.83988e-21	-0.0141	0.0109	0.1962
rs915125	T	-0.029254	0.002288	2.18022e-37	-0.0051	0.011	0.643
rs9297295	T	0.011759	0.002152	4.76003e-08	-0.0184	0.0106	0.08093
rs9376098	A	0.023167	0.002147	4.14954e-27	0.0026	0.0106	0.8093
rs9461641	T	0.015289	0.002303	3.29003e-11	-0.0253	0.0111	0.02283
rs9611566	T	0.013823	0.002453	1.78999e-08	0.0329	0.0122	0.007089
rs9819371	T	-0.0301	0.00419	7.05018e-13	-0.0469	0.0236	0.04708
rs9928015	T	-0.014985	0.002233	2.01002e-11	-0.0047	0.0105	0.6578

## Sheet: Eosinophil 
SNP	effect_allele.exposure	beta.exposure	se.exposure	pval.exposure	beta.outcome	se.outcome	pval.outcome
rs10036675	G	0.015267	0.002671	1.12001e-08	-0.0051	0.0134	0.7023
rs10036748	T	-0.022425	0.002332	7.32993e-22	-0.0273	0.0114	0.01675
rs1004870	T	0.026184	0.002014	1.26999e-38	0.0217	0.0103	0.03553
rs10062687	G	0.024145	0.002349	9.47109e-25	0.0206	0.012	0.0866
rs10065018	C	0.015662	0.002648	3.40001e-09	0.0164	0.0128	0.198
rs10080898	C	0.021032	0.00371	1.47001e-08	0.0078	0.0164	0.6325
rs10088702	T	-0.016572	0.002255	2.09991e-13	-0.0166	0.0121	0.1685
rs10174238	A	0.013265	0.002402	3.40997e-08	0	0.0122	0.9969
rs10178406	G	-0.019927	0.003412	5.36995e-09	-0.0056	0.0167	0.7347
rs10195713	T	0.02494	0.002947	2.73968e-17	0.0006	0.0171	0.9702
rs10208293	A	-0.078905	0.002186	1e-200	-0.0575	0.0114	4.485e-07
rs10230696	T	0.014897	0.002634	1.6e-08	-0.0057	0.0144	0.6932
rs10239000	G	0.023949	0.002339	1.45011e-24	-0.0167	0.0124	0.1799
rs10278679	G	-0.012388	0.001996	5.58998e-10	0.0113	0.0102	0.2671
rs1032726	C	-0.020859	0.001984	8.20918e-26	-0.0316	0.0102	0.001951
rs1036332	C	-0.032696	0.002257	1.6099e-47	-0.0003	0.0112	0.9806
rs1039341	T	-0.02389	0.002145	8.79023e-29	-0.0038	0.0105	0.7183
rs10472984	G	-0.034985	0.00209	7.62079e-63	-0.0355	0.0106	0.0007988
rs1047891	A	0.016967	0.002127	1.54989e-15	0.0015	0.0109	0.887
rs10481172	G	0.013935	0.002272	8.82999e-10	0.0076	0.0122	0.5352
rs10492017	A	-0.027079	0.002468	5.52968e-28	-0.0038	0.0121	0.7551
rs1057258	T	-0.032126	0.002589	2.52e-35	-0.0493	0.0139	0.0003976
rs1059091	G	0.033841	0.002141	3.08035e-56	0.0134	0.011	0.2245
rs1071849	G	-0.018334	0.002331	3.86011e-15	-0.0416	0.0114	0.000283
rs10736116	G	0.015606	0.002026	1.40994e-14	0.0114	0.0102	0.2637
rs10744778	G	0.065078	0.008851	2.03002e-13	-0.0455	0.0291	0.1172
rs10745763	T	0.01349	0.002018	2.40991e-11	0.0088	0.0102	0.39
rs10768033	G	0.016768	0.002502	2.1301e-11	0.0219	0.0129	0.0897
rs10772567	A	0.010948	0.001982	3.38003e-08	0.011	0.0101	0.2743
rs10777164	G	0.013455	0.002195	9.04003e-10	0.0234	0.0111	0.03542
rs10777378	A	-0.022488	0.001989	1.27997e-29	0.0031	0.0101	0.763
rs10782957	T	0.022538	0.002042	2.80996e-28	0.0199	0.0105	0.05792
rs10794311	A	-0.029173	0.002625	1.18005e-28	-0.0219	0.013	0.09149
rs10808714	C	0.018355	0.002007	6.3797e-20	0.0022	0.0103	0.8314
rs10865756	A	-0.012493	0.001977	2.72998e-10	0.0192	0.0102	0.06027
rs10900595	A	0.015482	0.002189	1.59001e-12	-0.0092	0.0125	0.4593
rs10903118	C	0.013689	0.00198	4.96021e-12	0.0362	0.0101	0.0003513
rs10905284	A	-0.019942	0.002025	7.45933e-23	-0.0199	0.0106	0.05896
rs10905491	C	-0.039429	0.004924	1.22999e-15	0.0108	0.0249	0.6637
rs10905531	T	-0.012398	0.002008	6.89001e-10	-0.0207	0.0103	0.04414
rs10917353	C	-0.012222	0.002019	1.45001e-09	0.0014	0.0102	0.8922
rs10930337	T	0.01471	0.002192	2.03002e-11	-0.0071	0.0113	0.5278
rs1094328	T	0.023481	0.003972	3.48001e-09	0.0057	0.0192	0.7662
rs10948036	A	-0.019217	0.002437	3.29989e-15	-0.013	0.0122	0.2879
rs10956403	G	-0.033229	0.002086	4.54988e-57	-0.0068	0.0106	0.5224
rs10980455	A	0.020253	0.003647	2.87998e-08	-0.0351	0.0196	0.07348
rs1099448	T	0.017702	0.001998	8.31955e-19	0.016	0.0102	0.1165
rs10995240	C	-0.043838	0.002049	1.54882e-101	-0.0057	0.0107	0.5968
rs10998535	T	0.013932	0.002424	9.27001e-09	-0.0028	0.0123	0.8175
rs11010084	G	0.015847	0.002032	6.59022e-15	0.0048	0.0103	0.6404
rs11014291	C	-0.017514	0.002056	1.69981e-17	-0.0119	0.0105	0.2581
rs11039758	C	0.034501	0.005495	3.52996e-10	-0.0179	0.0231	0.4386
rs11066435	A	0.026793	0.004062	4.38026e-11	0.0029	0.0287	0.9206
rs11071559	T	-0.0222	0.002945	4.93969e-14	-0.0382	0.0136	0.004892
rs11078770	A	-0.015874	0.002148	1.54989e-13	-0.0063	0.0125	0.6127
rs11079762	C	0.012443	0.002074	2.04e-09	0.0017	0.0104	0.8695
rs11079788	T	-0.015226	0.00239	1.96002e-10	-0.0326	0.0117	0.005168
rs11084096	A	-0.019904	0.002173	5.43e-20	-0.0017	0.0117	0.8837
rs11119598	G	0.027908	0.004752	4.41001e-09	-0.0091	0.0217	0.6771
rs111246112	T	-0.02577	0.004222	1.06999e-09	-0.0159	0.0177	0.3667
rs111292969	C	0.014274	0.002395	2.61e-09	0.001	0.0129	0.9377
rs11145764	T	-0.011703	0.002019	6.98007e-09	-0.0021	0.0102	0.8389
rs111615792	A	0.041746	0.007538	3.14e-08	0.0334	0.0366	0.3607
rs11167809	G	-0.015391	0.002689	1.06999e-08	-0.0223	0.0126	0.07745
rs111684313	G	-0.017829	0.003167	1.84999e-08	-0.0214	0.0144	0.1385
rs111759324	T	-0.043024	0.00316	3.55959e-42	-0.0002	0.0178	0.9928
rs111896044	A	-0.02877	0.003466	1.08993e-16	-0.0037	0.0175	0.831
rs112036266	T	0.016842	0.002626	1.47999e-10	0.0082	0.0171	0.6318
rs11204682	T	-0.041331	0.002388	4.8899e-67	0.0134	0.0125	0.2847
rs112091556	T	-0.032584	0.00572	1.26e-08	0.0315	0.031	0.311
rs11217042	A	0.016984	0.002429	2.80027e-12	-0.04	0.0121	0.0009351
rs11242985	G	-0.025577	0.001992	1.03992e-37	0.0004	0.0103	0.9669
rs112635803	T	-0.034311	0.006157	2.58e-08	-0.0138	0.0294	0.6381
rs11264296	C	0.012359	0.002019	9.52994e-10	0.0284	0.0102	0.005418
rs112725417	C	-0.058142	0.006264	1.75995e-20	0.0257	0.0312	0.4098
rs112725791	G	0.045538	0.007324	5.21003e-10	0.0542	0.034	0.1108
rs112995333	T	0.023262	0.003655	2.03002e-10	0.0166	0.0199	0.4032
rs113473633	G	-0.063217	0.006522	3.46976e-22	-0.0257	0.0384	0.5029
rs113542380	A	-0.026862	0.003797	1.54989e-12	0.0519	0.0238	0.02884
rs113859409	A	-0.029345	0.00537	4.74996e-08	0.0406	0.0256	0.1126
rs114164395	G	-0.069747	0.008708	1.21004e-15	0.0084	0.0326	0.7955
rs114741563	C	0.119573	0.011508	2.93968e-25	0.046	0.0758	0.5441
rs115039395	G	0.050133	0.006893	3.66016e-13	-0.0627	0.0394	0.1109
rs115091531	C	-0.037539	0.006656	1.74e-08	-0.0546	0.0401	0.1737
rs115109292	A	-0.069205	0.008248	5.10035e-17	-0.0379	0.0416	0.3625
rs1151989	G	0.012787	0.002172	4.06004e-09	0.0237	0.0112	0.03385
rs115213527	C	0.027854	0.004649	2.13e-09	0.0478	0.0271	0.07766
rs115335890	T	0.056296	0.007116	2.66993e-15	0.0005	0.0269	0.9851
rs11555542	C	0.06384	0.004108	2.11982e-54	-0.0004	0.0299	0.9886
rs11571404	T	0.015424	0.002485	5.57006e-10	0.0137	0.0122	0.2634
rs11578794	T	-0.01353	0.002238	1.52999e-09	-0.002	0.0115	0.8627
rs115820364	T	0.045311	0.004233	1.05999e-26	0.0121	0.0187	0.5176
rs11583008	G	-0.014647	0.001987	1.7398e-13	0.0021	0.0101	0.8333
rs11583398	A	-0.020369	0.002867	1.24997e-12	0.0107	0.0146	0.4637
rs115976537	A	0.038466	0.006204	5.81996e-10	0.0647	0.0267	0.01534
rs11611855	T	-0.015325	0.002017	3.14992e-14	-0.0041	0.0102	0.6905
rs11614295	A	-0.026419	0.002159	2.22024e-34	0.0185	0.0117	0.1154
rs11637005	G	0.036267	0.003951	4.60045e-20	0.0183	0.017	0.2812
rs11642836	A	-0.014869	0.002052	4.5196e-13	0.0037	0.0106	0.7257
rs116431810	A	0.051565	0.007151	5.77963e-13	0.0066	0.0331	0.8409
rs11645410	C	0.01149	0.002104	4.84005e-08	0.012	0.0106	0.2557
rs11650704	C	0.03079	0.002929	8.1508e-26	0.0254	0.0158	0.1084
rs11658674	C	-0.019502	0.002206	1.02e-18	0.0227	0.0122	0.06219
rs116659859	A	-0.03888	0.006248	5.03999e-10	-0.0332	0.0282	0.2389
rs11672416	C	-0.024155	0.003159	2.18022e-14	-0.0152	0.0143	0.2882
rs11695281	T	-0.022977	0.00198	4.08978e-31	-0.0013	0.0101	0.8964
rs11700925	T	0.017238	0.002259	2.42996e-14	0.018	0.0117	0.1237
rs11701475	C	0.014907	0.002442	1.06001e-09	0.0072	0.0122	0.5552
rs11702918	T	-0.022316	0.00328	1.05999e-11	0.0008	0.0177	0.9623
rs1170439	C	0.022511	0.002403	7.85959e-21	0.0152	0.0132	0.251
rs11739101	T	0.018021	0.002219	4.79954e-16	0.0081	0.0116	0.4867
rs117407105	C	0.053228	0.00786	1.31009e-11	-0.0296	0.0321	0.3575
rs117481629	C	0.035585	0.00617	8.24992e-09	0.0471	0.0367	0.1994
rs11758031	A	0.024533	0.002692	8.54083e-20	0.0033	0.0122	0.7897
rs117641185	A	-0.058291	0.007083	1.98016e-16	-0.1508	0.0573	0.008491
rs117683492	A	0.06665	0.00747	4.84953e-19	0.0872	0.0413	0.03466
rs117701653	C	-0.030479	0.004865	3.84999e-10	-0.0367	0.0243	0.1301
rs1178016	T	0.011342	0.001987	1.17001e-08	0.0006	0.0101	0.9523
rs117846350	A	0.051537	0.008895	7.05992e-09	0.0028	0.0517	0.9563
rs117961539	A	-0.03098	0.0052	2.63003e-09	0.0097	0.0252	0.6992
rs118013485	A	-0.033602	0.004068	1.53993e-16	-0.062	0.019	0.001126
rs11886928	G	-0.014387	0.00214	1.85994e-11	0.0061	0.0116	0.5992
rs11890306	T	0.012913	0.002026	1.90999e-10	0.0058	0.0104	0.581
rs11895564	A	-0.012341	0.002148	9.37001e-09	0.0117	0.0114	0.3029
rs11931711	T	0.019253	0.002213	3.48017e-18	-0.0187	0.0111	0.0928
rs12005199	A	0.015166	0.002221	8.86952e-12	-0.0014	0.0108	0.8991
rs12042978	C	0.01283	0.002	1.45001e-10	-0.0081	0.0103	0.4341
rs12100034	A	-0.017045	0.002079	2.60016e-16	0.0018	0.0109	0.8664
rs12122584	T	-0.026034	0.003899	2.52e-11	-0.013	0.0184	0.4791
rs12144117	T	-0.013402	0.002412	2.83002e-08	-0.0239	0.0118	0.04355
rs1214598	A	-0.018148	0.002037	5.53988e-19	-0.0157	0.011	0.1556
rs12154498	C	-0.032542	0.002817	7.76068e-31	-0.0422	0.0132	0.00135
rs12154733	C	-0.013716	0.002404	1.19001e-08	-0.0027	0.0111	0.8041
rs12194186	G	-0.028149	0.003859	3.13979e-13	-0.0152	0.0217	0.4822
rs12208103	T	-0.030736	0.002069	6.82967e-50	-0.0117	0.0104	0.2594
rs12361586	G	-0.015373	0.002755	2.47999e-08	0.0084	0.0142	0.5543
rs123698	C	-0.01174	0.002045	9.72008e-09	0.0161	0.0109	0.1403
rs12408934	A	-0.041319	0.00328	2.35993e-36	0.0201	0.0164	0.2205
rs12437667	T	0.01559	0.002646	3.91003e-09	0.0215	0.0131	0.1003
rs12439871	A	-0.013749	0.001998	6.14045e-12	0.0097	0.0102	0.3424
rs12446034	C	0.011765	0.001992	3.58996e-09	0.0056	0.0102	0.5821
rs12451056	T	-0.017302	0.002803	6.94001e-10	-0.0217	0.0167	0.1957
rs12454835	T	0.02074	0.002557	5.29054e-16	0.0434	0.0126	0.0005542
rs12472034	G	-0.012327	0.002123	6.52004e-09	-0.0336	0.0128	0.008809
rs12487980	A	0.012539	0.002073	1.5e-09	0.0151	0.0115	0.1881
rs12515180	T	-0.072098	0.002004	1e-200	-0.0515	0.0108	1.758e-06
rs12530946	G	0.042755	0.002044	3.99025e-97	0.0058	0.0107	0.5874
rs12531540	T	-0.012174	0.001982	8.45006e-10	-0.0159	0.0101	0.1156
rs12545733	C	-0.030733	0.002188	8.9002e-45	-0.0238	0.011	0.03067
rs12550442	T	0.02914	0.003487	6.79047e-17	-0.0022	0.0175	0.8994
rs12555241	A	0.021724	0.002232	2.35017e-22	-0.0162	0.0114	0.1543
rs1257192	G	0.014595	0.002535	8.81008e-09	0.0106	0.0134	0.4295
rs12581511	G	-0.017643	0.002631	2.07014e-11	0.0055	0.0126	0.6634
rs12601412	T	0.013344	0.002305	7.24002e-09	0.0098	0.0127	0.4397
rs12629854	T	0.012474	0.002259	3.42003e-08	-0.0158	0.0119	0.1851
rs12653266	C	0.046458	0.005113	1.07994e-19	0.058	0.0224	0.009737
rs12694291	G	-0.03849	0.002822	2.63027e-42	0.0082	0.0136	0.5455
rs12705849	A	-0.020577	0.002021	2.54976e-24	0.0044	0.0106	0.6782
rs12733256	G	0.014897	0.002057	4.60045e-13	0.0263	0.011	0.01637
rs1274955	C	-0.018938	0.002401	3.20996e-15	-0.039	0.0122	0.001335
rs12762934	T	0.014739	0.002119	3.68978e-12	-0.0181	0.0113	0.1089
rs12820863	T	0.022466	0.002142	1.07004e-25	0.0028	0.0108	0.7949
rs12866699	A	0.01229	0.002046	1.94998e-09	0.0063	0.0103	0.5387
rs12876545	G	0.018836	0.002169	3.98016e-18	-0.0031	0.0109	0.7756
rs12877831	T	0.015167	0.002129	1.08993e-12	0.0008	0.0116	0.9445
rs12903831	A	0.01182	0.00201	4.21998e-09	-0.003	0.0105	0.7716
rs12913266	A	-0.017864	0.002036	1.85012e-18	-0.0051	0.0103	0.617
rs12922711	C	-0.015217	0.002442	4.76003e-10	-0.0298	0.0152	0.0507
rs12928503	T	-0.048995	0.007294	1.91999e-11	-0.0131	0.0538	0.8073
rs12941068	A	-0.013905	0.002272	9.59003e-10	-0.0202	0.0124	0.1044
rs13000123	T	0.011618	0.001983	4.77002e-09	-0.0044	0.0102	0.6651
rs13023767	G	0.021503	0.002274	3.44985e-21	0.0111	0.0121	0.359
rs13033745	T	-0.013508	0.002146	3.18999e-10	0.0242	0.0111	0.02882
rs13045492	T	-0.032686	0.003599	1.13006e-19	-0.0226	0.0167	0.178
rs13084872	T	0.012211	0.002062	3.29003e-09	-0.0178	0.0106	0.09348
rs13105682	G	-0.026611	0.00433	8.21997e-10	-0.032	0.0355	0.3686
rs13120371	G	0.015459	0.002118	2.99985e-13	0.0333	0.0106	0.001737
rs13138355	T	-0.054823	0.002551	2.34963e-102	0.0148	0.0124	0.2328
rs13158276	G	0.013796	0.002255	9.78994e-10	0.006	0.0112	0.5931
rs13196989	T	0.017899	0.002988	2.13998e-09	-0.0021	0.0142	0.8799
rs13219910	T	-0.023146	0.003095	7.89951e-14	-0.0397	0.016	0.01313
rs13226583	T	-0.061865	0.0031	1.59001e-88	0.0019	0.015	0.8984
rs13313564	A	-0.069286	0.005441	4.21017e-37	-0.0316	0.0234	0.1775
rs133342	C	0.016031	0.002357	1.07004e-11	0.007	0.0109	0.5208
rs13338688	A	0.027677	0.004106	1.63983e-11	-0.0016	0.0186	0.9309
rs13354093	C	0.012004	0.002197	4.77002e-08	0.001	0.0117	0.9312
rs13393014	G	0.01691	0.002673	2.61e-10	-0.0102	0.0134	0.4455
rs13437843	T	-0.077829	0.007351	3.67959e-26	0.0054	0.0332	0.8698
rs1353286	G	0.020226	0.00199	3.0903e-24	0.0022	0.0101	0.8246
rs1365623	T	0.011627	0.00206	1.71002e-08	-0.0123	0.0105	0.2433
rs1377454	T	-0.014201	0.002	1.29003e-12	0.0185	0.0102	0.06842
rs137867756	T	0.055014	0.009916	2.95999e-08	-0.0222	0.0849	0.7935
rs137955	C	-0.011943	0.002012	3.02998e-09	-0.0127	0.0102	0.2149
rs138748841	G	0.035284	0.004368	6.8897e-16	0.0117	0.0219	0.5953
rs1396836	C	-0.014813	0.002305	1.34999e-10	-0.0208	0.0108	0.05475
rs139960758	A	-0.047508	0.007085	2.08018e-11	0.011	0.044	0.8029
rs140411271	A	0.030273	0.004681	1.03001e-10	0.0033	0.025	0.8955
rs141395073	A	-0.037672	0.004031	9.81974e-21	-0.0543	0.0201	0.006893
rs1414517	G	-0.024977	0.002552	1.35988e-22	0.0075	0.0134	0.574
rs141724981	G	-0.026973	0.004277	2.94002e-10	-0.0014	0.0237	0.9533
rs141808149	T	0.040601	0.006605	8.12007e-10	-0.0311	0.0326	0.3415
rs1427499	G	0.018666	0.002183	1.29987e-17	-0.0126	0.0114	0.2664
rs142832060	A	0.034569	0.005257	5.03037e-11	0.0202	0.0189	0.2873
rs142977195	C	0.034174	0.005053	1.40994e-11	-0.0207	0.0271	0.4443
rs143332279	C	-0.066357	0.008495	5.9197e-15	-0.0336	0.0477	0.4813
rs144365042	A	0.038311	0.005996	1.72001e-10	0.0227	0.0353	0.5212
rs144569746	T	0.058963	0.003282	4.22961e-72	-0.0359	0.0147	0.01479
rs1448187	C	0.016432	0.0024	7.89042e-12	0.0104	0.0123	0.3987
rs145267383	G	-0.05799	0.006584	1.35988e-18	0.0076	0.0194	0.6939
rs1455558	G	0.025399	0.002246	1.31009e-29	-0.0107	0.0116	0.3538
rs145605569	T	-0.031199	0.002269	5.77032e-43	-0.0021	0.0112	0.849
rs145618127	C	0.10011	0.009855	3.26964e-24	0.0737	0.0491	0.1331
rs145711688	T	-0.027805	0.00424	5.64027e-11	0.0175	0.0189	0.3567
rs145947882	C	-0.059933	0.006329	2.97989e-21	-0.0032	0.0319	0.919
rs146219611	A	-0.038238	0.005251	3.41036e-13	0.0028	0.0336	0.9329
rs146609577	T	0.02074	0.003209	1.06001e-10	0.0083	0.0177	0.6406
rs146714089	C	0.043902	0.007696	1.2e-08	0.0977	0.0522	0.06109
rs147081589	G	-0.065089	0.01005	9.68947e-11	0.0331	0.0594	0.5767
rs1471816	A	0.010911	0.001985	3.94003e-08	-0.0047	0.0101	0.6427
rs147368801	T	0.046622	0.008369	2.59998e-08	-0.0278	0.037	0.4519
rs147466623	C	0.017002	0.002915	5.60996e-09	-0.0106	0.0161	0.5099
rs147710575	T	-0.047047	0.006486	4.21017e-13	0.045	0.0385	0.2434
rs150640087	T	0.099543	0.008004	1.80011e-35	0.0512	0.043	0.2331
rs151208827	C	0.087019	0.010728	5.25049e-16	0.0438	0.0615	0.477
rs1516527	C	-0.032276	0.004596	2.25009e-12	-0.0042	0.0276	0.8798
rs1519602	G	0.012746	0.002069	7.43002e-10	-0.0039	0.0108	0.7146
rs1520195	A	0.015848	0.001978	1.18005e-15	0.0088	0.0102	0.3868
rs153146	A	-0.020721	0.002251	3.61993e-20	-0.0108	0.0119	0.3658
rs1539174	G	0.038017	0.002332	1.11995e-59	-0.0073	0.0126	0.5645
rs1539707	C	0.015634	0.002772	1.74e-08	-0.0324	0.0154	0.03519
rs1558067	C	-0.011131	0.002	2.67997e-08	-0.0104	0.0103	0.3149
rs1565115	T	-0.012646	0.002009	3.18999e-10	0.0018	0.0106	0.8656
rs1569699	G	0.012535	0.002142	4.94994e-09	0.0232	0.0107	0.03048
rs159963	A	0.01933	0.002017	9.88098e-22	0.0266	0.0105	0.01132
rs1630820	G	0.016043	0.002406	2.6903e-11	0.0232	0.0128	0.06997
rs1630916	G	-0.019473	0.002019	5.52968e-22	0.0232	0.0104	0.02593
rs1637312	C	-0.015069	0.00268	1.93001e-08	0.0153	0.014	0.2723
rs1655558	G	0.015086	0.002011	6.54938e-14	0.0235	0.0103	0.02322
rs1689510	C	0.026511	0.002094	1.05999e-36	0.0491	0.0109	6.149e-06
rs16900452	A	0.026396	0.003697	9.77012e-13	0.0207	0.018	0.2495
rs16941541	A	-0.06345	0.005049	3.54977e-36	0.0177	0.0266	0.5059
rs16947165	G	-0.014079	0.002159	7.20941e-11	-0.0094	0.0113	0.4038
rs16956811	G	-0.029348	0.003685	1.74985e-15	0.0002	0.022	0.9916
rs17007417	C	-0.016989	0.002854	2.69998e-09	0.0033	0.015	0.8248
rs17061503	A	0.035528	0.002159	8.04081e-61	0.0085	0.0107	0.4262
rs17065796	C	-0.012597	0.00207	1.19001e-09	0.0071	0.0111	0.521
rs17143676	C	-0.015917	0.002515	2.53e-10	0.0039	0.0126	0.7562
rs17175830	A	0.032179	0.002365	4.13048e-42	0.0045	0.0119	0.7075
rs17200740	C	-0.04642	0.007786	2.56e-09	0.0909	0.0593	0.1251
rs17293632	T	0.02962	0.002337	8.92072e-37	0.0295	0.0116	0.01105
rs173702	C	-0.011491	0.002055	2.32001e-08	0.0159	0.0105	0.1278
rs174548	G	-0.023058	0.002137	4.08037e-27	0.0378	0.0106	0.0003535
rs17465422	A	0.028665	0.004056	1.65006e-12	0.0456	0.0198	0.02139
rs17482472	A	-0.031481	0.003346	5.33949e-21	0.0218	0.019	0.2515
rs175181	A	0.012458	0.002164	8.82003e-09	-0.0108	0.0109	0.3187
rs17561351	G	0.028615	0.00406	1.89017e-12	0.0151	0.0207	0.4666
rs175705	G	0.03822	0.002213	8.80035e-67	0.0138	0.0108	0.2009
rs17640347	A	-0.070756	0.012927	4.52002e-08	0.0363	0.0492	0.4612
rs17668272	T	-0.041656	0.003072	7.47997e-42	-0.0121	0.0173	0.4825
rs17682575	T	-0.017647	0.002487	1.33015e-12	0.0051	0.0132	0.7021
rs17687755	C	0.012818	0.002191	5.05999e-09	0.0022	0.0112	0.8464
rs17703832	A	0.012161	0.001985	9.22996e-10	-0.0012	0.0102	0.905
rs17724508	C	-0.025646	0.004428	7.14003e-09	0.026	0.0199	0.1919
rs17737604	G	0.043812	0.004044	2.54976e-27	0.004	0.0165	0.8071
rs17758695	T	-0.122123	0.005948	1.32008e-93	-0.0543	0.0242	0.02515
rs17764723	C	-0.036591	0.002709	1.55991e-41	0.0054	0.015	0.7202
rs17809823	T	-0.037173	0.005769	1.2e-10	0.0386	0.0312	0.2162
rs1783210	C	-0.012251	0.001987	7.27998e-10	0.0082	0.0107	0.4392
rs17849501	T	-0.026789	0.004469	2.1e-09	0.0073	0.0259	0.779
rs1788105	G	-0.015659	0.001989	3.61993e-15	0.0114	0.0102	0.2648
rs17882649	A	-0.038735	0.006644	5.68002e-09	0.0323	0.0348	0.3542
rs1800692	G	-0.018051	0.002039	8.92072e-19	0.011	0.0108	0.306
rs181841277	A	0.025334	0.004256	2.72001e-09	-0.0382	0.0379	0.3132
rs1828803	A	0.013079	0.002033	1.28e-10	0.0045	0.0107	0.6712
rs1832777	G	0.015369	0.002012	2.25996e-14	-0.0048	0.0103	0.6389
rs1838149	A	-0.016513	0.002055	9.84011e-16	0.0007	0.0109	0.9481
rs1840828	T	0.023089	0.002087	2.03986e-28	0.0127	0.0105	0.2267
rs184316561	T	-0.053536	0.006334	3.0297e-17	-0.0642	0.0375	0.08713
rs1859161	T	0.021052	0.003578	4.13e-09	0.0094	0.0238	0.6937
rs1867100	G	0.021946	0.002914	5.27959e-14	0.0394	0.0153	0.009867
rs187104447	T	0.051566	0.006721	1.77011e-14	-0.0587	0.0414	0.1566
rs1887430	A	0.017294	0.002021	1.23994e-17	-0.0199	0.0102	0.05051
rs189171374	C	0.072516	0.011687	5.64001e-10	-0.137	0.0823	0.09622
rs191605295	T	-0.085136	0.00897	2.44006e-21	0.0058	0.0447	0.8967
rs1921622	A	0.046638	0.001985	5.00035e-122	-0.0462	0.0101	4.952e-06
rs192873800	T	-0.071302	0.012467	1.09999e-08	-0.0218	0.0437	0.6179
rs1950598	G	-0.012211	0.002025	1.69001e-09	-0.014	0.0102	0.17
rs1951121	G	-0.013414	0.002036	4.60045e-11	-0.0091	0.0103	0.3798
rs1969785	G	0.012273	0.00222	3.32001e-08	-0.0183	0.0119	0.1236
rs1980663	A	0.028328	0.00389	3.40017e-13	-0.0512	0.0223	0.0218
rs1994712	C	-0.023486	0.004078	8.63993e-09	0.0251	0.0229	0.2733
rs2009130	G	0.018141	0.002282	1.97015e-15	-0.0068	0.0117	0.5623
rs201798	A	0.020184	0.002044	5.70953e-23	0.0312	0.0105	0.003021
rs2064495	T	0.016959	0.002473	7.23936e-12	-0.001	0.0123	0.9347
rs2066590	A	0.016007	0.002407	3.0297e-11	0.0116	0.0132	0.3779
rs2068888	A	0.016939	0.001992	1.91999e-17	-0.014	0.0101	0.1652
rs2069639	T	-0.062461	0.006617	3.97009e-21	-0.0335	0.0422	0.4273
rs2070598	A	0.012434	0.00199	4.30002e-10	0.0001	0.0102	0.9897
rs2073818	A	-0.021192	0.002253	5.53988e-21	0.0194	0.0107	0.06988
rs2095044	C	-0.093857	0.002265	1e-200	-0.0006	0.0122	0.9637
rs210143	C	0.037773	0.00217	8.07049e-68	0.0114	0.0119	0.3416
rs2106450	C	0.017825	0.002265	3.76011e-15	-0.002	0.0123	0.8707
rs2111485	G	-0.016185	0.002022	1.26009e-15	0.0116	0.0105	0.2688
rs2160783	G	-0.015944	0.002089	2.39994e-14	0.0016	0.0109	0.8836
rs2173714	G	0.012313	0.002047	1.84999e-09	-0.0151	0.0104	0.1473
rs2182885	A	0.026326	0.00203	2.05022e-38	0.0253	0.0102	0.01344
rs2223043	G	0.019382	0.002295	3.22998e-17	0.0066	0.0108	0.5434
rs2228467	C	0.062272	0.004111	8.8308e-52	-0.0088	0.0195	0.6505
rs2228570	G	0.012212	0.002043	2.33002e-09	0.0027	0.0108	0.8012
rs2239633	A	0.034771	0.001986	1.50003e-68	-0.0176	0.0101	0.08283
rs224122	A	0.034981	0.003113	2.86022e-29	-0.0083	0.0181	0.6477
rs2241899	T	0.023437	0.002243	1.58016e-25	0.0053	0.012	0.6568
rs2253427	C	-0.013805	0.002397	8.68001e-09	0.0151	0.0125	0.2276
rs2269905	G	-0.011615	0.002098	3.17001e-08	-0.0081	0.0107	0.4499
rs2283865	A	0.013374	0.002234	2.20999e-09	-0.0025	0.0106	0.8161
rs2288004	C	0.016486	0.00204	6.64967e-16	-0.0221	0.0105	0.03523
rs228953	A	-0.0217	0.002024	8.59014e-27	-0.008	0.0102	0.4298
rs2292383	C	-0.03617	0.004104	1.27997e-18	0.0255	0.023	0.2662
rs2297208	A	0.011215	0.00205	4.54999e-08	0.0029	0.0105	0.7798
rs2308927	A	-0.055509	0.006322	1.71989e-18	0.0974	0.0361	0.006917
rs2326005	A	-0.01311	0.001992	4.84953e-11	0.0031	0.0103	0.7652
rs2327527	C	0.011941	0.002108	1.51999e-08	0.0201	0.0105	0.0565
rs2370367	T	-0.01228	0.002004	9.17001e-10	0.0128	0.0101	0.2051
rs2390314	T	-0.028926	0.003903	1.29987e-13	-0.0653	0.0192	0.0006639
rs2419313	A	-0.020727	0.002869	5.20955e-13	0.0199	0.0152	0.1905
rs2435531	A	-0.014312	0.002033	1.99986e-12	-0.027	0.0104	0.00927
rs2497318	T	-0.029864	0.00202	1.9602e-49	-0.003	0.0102	0.765
rs2502995	C	0.021853	0.002002	1.05999e-27	-0.004	0.0103	0.7001
rs2504765	T	-0.019727	0.003455	1.16001e-08	-0.0177	0.0161	0.2718
rs2505521	T	-0.015171	0.002675	1.45001e-08	-0.0205	0.0131	0.1181
rs2568409	G	0.015933	0.002683	2.97002e-09	0.0067	0.0151	0.6551
rs256868	T	0.023639	0.003575	3.94003e-11	0.039	0.0141	0.005706
rs2579506	A	0.047465	0.002032	1.1695e-120	-0.0217	0.0102	0.03396
rs2654189	A	0.015008	0.002126	1.7398e-12	0.0226	0.011	0.03999
rs2664593	G	0.023431	0.002434	6.48933e-22	-0.0381	0.0128	0.00294
rs2697	T	-0.021608	0.003795	1.28e-08	0.0116	0.0182	0.5232
rs2713548	T	0.012505	0.002046	1.02e-09	-0.0082	0.0104	0.4295
rs2715278	A	0.017172	0.002465	3.41036e-12	-0.0051	0.013	0.6952
rs2734047	G	-0.028102	0.002071	6.82025e-42	0.0102	0.0107	0.3434
rs275945	G	0.01369	0.002083	5.19039e-11	0.0118	0.0105	0.2578
rs2767327	G	-0.018603	0.003231	8.79002e-09	-0.0056	0.0175	0.7479
rs2806044	G	0.015953	0.002161	1.61994e-13	-0.003	0.0118	0.7957
rs2807743	T	0.035483	0.002365	7.43019e-51	0.0129	0.0125	0.2996
rs2808473	T	-0.013051	0.002201	3.14e-09	-0.0122	0.0116	0.291
rs2823024	G	0.014755	0.002594	1.31999e-08	0.0255	0.0139	0.06659
rs2834684	T	-0.026115	0.002151	6.80926e-34	-0.0023	0.0115	0.8416
rs2835718	C	-0.032619	0.0031	7.23936e-26	-0.0198	0.0144	0.1704
rs2836445	A	0.011239	0.002044	3.89e-08	0.0031	0.0103	0.7655
rs28366036	C	0.016577	0.002076	1.49005e-15	-0.0069	0.0104	0.5098
rs28383314	C	0.061635	0.002048	6.38263e-199	-0.0369	0.0105	0.0004592
rs2850542	T	-0.013206	0.00202	6.4998e-11	-0.0178	0.0103	0.08412
rs28532037	A	-0.029653	0.003416	4.18986e-18	0.0093	0.0162	0.5685
rs28538173	T	-0.013813	0.002305	2.12002e-09	-0.0044	0.0122	0.7196
rs2857599	A	0.035893	0.002723	1.24997e-39	0.0144	0.0139	0.2991
rs290431	G	-0.012276	0.002092	4.56005e-09	-0.0254	0.0147	0.08269
rs291040	C	0.011596	0.002122	4.74996e-08	-0.0027	0.0107	0.8022
rs2920505	A	-0.029644	0.002019	9.46891e-49	0.0099	0.0102	0.3282
rs295	C	0.015869	0.002337	1.16011e-11	0.0057	0.0119	0.633
rs295273	A	0.020579	0.002274	1.50003e-19	0.0121	0.0115	0.2956
rs2961914	A	-0.019037	0.002474	1.49005e-14	0.0243	0.0127	0.05572
rs2979489	A	0.013752	0.002266	1.32999e-09	0.006	0.0112	0.592
rs2991819	T	-0.023162	0.002695	8.84097e-18	0.0088	0.0129	0.4944
rs2992333	A	-0.034153	0.002028	1.3499e-63	-0.0143	0.011	0.1927
rs301155	A	0.023424	0.002481	3.95003e-21	0.0222	0.0128	0.08333
rs3024971	G	-0.040232	0.003209	5.03965e-36	-0.0645	0.021	0.002137
rs3093023	A	0.012677	0.001998	2.27002e-10	-0.0021	0.0102	0.8336
rs3101486	T	0.016846	0.002345	7.10068e-13	-0.0015	0.0119	0.9009
rs312722	C	-0.023683	0.002299	7.34007e-25	0.0077	0.0128	0.546
rs3218251	A	0.018243	0.002246	4.78961e-16	0.0263	0.0116	0.02391
rs322692	A	0.016125	0.002091	1.29987e-14	-0.0163	0.0104	0.1174
rs336033	G	-0.013768	0.002028	1.17004e-11	0.0136	0.0104	0.1911
rs340806	A	-0.015224	0.002058	1.45011e-13	0.0087	0.0106	0.4118
rs34135146	C	0.019697	0.003002	5.55009e-11	0.0175	0.0136	0.1972
rs34173062	A	0.054559	0.004091	1.54989e-40	0.0289	0.0225	0.1992
rs34210653	A	-0.175565	0.006973	8.10961e-140	-0.0448	0.0449	0.3184
rs34212866	G	0.020115	0.002401	5.73984e-17	0.0059	0.0136	0.6656
rs34224666	C	-0.016644	0.00232	7.58927e-13	0.0131	0.0114	0.248
rs34225843	T	-0.075779	0.008661	2.27982e-18	-0.125	0.0599	0.03692
rs34263494	T	-0.039723	0.004705	3.2802e-17	-0.0262	0.0214	0.2227
rs34290285	A	-0.045886	0.002267	4.73042e-91	-0.0298	0.0116	0.01045
rs34439695	T	-0.037944	0.005456	3.67029e-12	0.0045	0.0273	0.8678
rs34448954	T	-0.025253	0.003211	3.8699e-15	0.0165	0.0166	0.3199
rs34466956	T	-0.01354	0.002029	2.60016e-11	0.0143	0.0104	0.1693
rs34495	T	-0.01983	0.002155	3.67029e-20	0.0004	0.0126	0.9778
rs34505104	G	-0.026127	0.00216	1.22011e-33	0.0137	0.011	0.2132
rs34645101	C	0.096026	0.00931	6.51929e-25	0.0047	0.0694	0.9459
rs346835	T	-0.02669	0.002104	7.54918e-37	-0.0394	0.0109	0.0002945
rs34946857	A	0.022484	0.003649	7.45006e-10	0.0324	0.0188	0.0843
rs350823	T	-0.018362	0.002293	1.23994e-15	-0.0042	0.0122	0.7286
rs35180881	T	0.013662	0.002453	2.61e-08	0.013	0.0141	0.3579
rs35249183	G	0.039991	0.003364	1.46016e-32	-0.0087	0.0202	0.6674
rs35661692	T	-0.013336	0.002431	4.18996e-08	0.0186	0.0121	0.1243
rs35668054	T	-0.021288	0.003824	2.65999e-08	-0.0082	0.0187	0.661
rs35850753	T	0.043576	0.007273	2.13998e-09	-0.0481	0.0304	0.114
rs35979828	T	-0.032839	0.003892	3.41979e-17	0.0031	0.0266	0.9065
rs360124	C	-0.022808	0.003372	1.39991e-11	0.0056	0.0204	0.7849
rs36084354	A	-0.045367	0.003441	1.17004e-39	-0.0357	0.0179	0.04619
rs36115365	C	0.016468	0.002463	2.38013e-11	0.0187	0.013	0.1505
rs365524	A	0.011915	0.00205	6.32004e-09	-0.0023	0.0105	0.8281
rs3731211	A	0.017545	0.002213	2.33991e-15	-0.005	0.012	0.6782
rs3731332	T	-0.070116	0.006853	1.53993e-24	0.0199	0.0344	0.5622
rs3742704	C	0.01948	0.003441	1.54e-08	0.0302	0.0182	0.09598
rs3743554	C	-0.014083	0.002313	1.17999e-09	0.0002	0.0114	0.9836
rs3746420	C	-0.031805	0.004163	2.25996e-14	-0.025	0.0221	0.259
rs3747869	C	0.019825	0.003316	2.30999e-09	-0.0223	0.0143	0.1185
rs3759584	C	-0.012739	0.002076	8.75992e-10	-0.0278	0.0107	0.009212
rs3761181	G	0.01143	0.002	1.13e-08	0.022	0.0102	0.03117
rs3766400	G	-0.012076	0.002064	5e-09	-0.0007	0.0105	0.9434
rs3786586	G	0.031904	0.00275	4.41977e-31	-0.0008	0.0138	0.9527
rs3790067	T	-0.013021	0.002337	2.58e-08	-0.0119	0.0118	0.314
rs3790163	G	-0.015292	0.002521	1.34999e-09	0.0017	0.0135	0.8991
rs3796908	A	-0.013782	0.002476	2.65003e-08	-0.0038	0.0125	0.761
rs3802843	G	-0.015506	0.002292	1.38995e-11	-0.0346	0.0112	0.001975
rs3804590	T	0.018022	0.002139	3.76011e-17	0.0157	0.0109	0.1509
rs3804788	A	0.020317	0.002856	1.18005e-12	-0.0322	0.0203	0.1126
rs3810115	A	0.011019	0.001998	3.56e-08	-0.0041	0.0105	0.6936
rs3810151	C	0.024612	0.003313	1.15001e-13	-0.004	0.0201	0.8416
rs3820028	A	-0.019766	0.001994	3.91021e-23	-0.0158	0.0104	0.1283
rs3822411	C	0.012842	0.0021	9.87006e-10	0.017	0.0109	0.1187
rs3823536	A	-0.017818	0.001986	3.16009e-19	0.011	0.0102	0.2817
rs3824867	G	0.016826	0.002193	1.77011e-14	-0.0129	0.0107	0.2275
rs3846347	T	-0.014562	0.002085	2.96006e-12	-0.0008	0.0143	0.9551
rs3859154	T	0.022482	0.003463	8.70964e-11	-0.0352	0.0201	0.08018
rs3865444	A	-0.017392	0.002121	2.52988e-16	-0.0219	0.0106	0.03896
rs3895874	A	-0.014225	0.001999	1.15001e-12	-0.0298	0.0102	0.003439
rs391875	A	0.013128	0.002021	8.60994e-11	-0.0125	0.0105	0.2341
rs3950296	G	0.023638	0.002297	8.30042e-25	0.0067	0.0115	0.5602
rs4047777	T	-0.018348	0.002321	2.78997e-15	-0.0227	0.0118	0.0549
rs410867	G	-0.059414	0.00241	4.12098e-134	0.0019	0.012	0.8726
rs412884	C	0.057634	0.002109	2.2182e-164	0.0149	0.011	0.1774
rs41299003	G	0.014566	0.002332	4.31003e-10	0.0243	0.0118	0.03968
rs41313381	A	0.050131	0.005645	7.05018e-19	0.0266	0.0487	0.5851
rs41320046	A	-0.023707	0.004252	2.53e-08	-0.006	0.02	0.7654
rs4148757	C	-0.017147	0.002441	2.23975e-12	-0.0074	0.0138	0.5925
rs4149909	G	-0.0334	0.005569	2.07e-09	0.0057	0.0294	0.8454
rs420458	C	0.011672	0.00213	4.37996e-08	0.0156	0.0104	0.133
rs4236746	G	0.056854	0.006399	6.77954e-19	-0.0126	0.0389	0.7464
rs4240624	A	-0.020391	0.003453	3.62001e-09	-0.0304	0.0163	0.06272
rs4254438	T	0.019394	0.002063	5.79963e-21	0.0052	0.0105	0.6233
rs4280242	T	-0.032913	0.002318	1.02991e-45	0.0093	0.012	0.4407
rs4310436	A	0.018785	0.003065	9.14998e-10	-0.0129	0.0145	0.3715
rs4397977	G	0.013254	0.002107	3.29003e-10	-0.0027	0.0108	0.805
rs4409785	C	0.016435	0.00263	4.25001e-10	-0.0117	0.0135	0.3873
rs4460371	C	-0.01166	0.00202	7.99006e-09	-0.015	0.0104	0.1461
rs447077	T	-0.015775	0.001989	2.27982e-15	-0.0122	0.0101	0.2284
rs4494951	A	-0.045778	0.007428	7.36004e-10	0.0211	0.031	0.4955
rs4543060	A	0.015558	0.002822	3.61002e-08	-0.0329	0.0152	0.03
rs45521740	A	-0.023565	0.004289	4.00996e-08	-0.0004	0.0229	0.9855
rs45577137	G	-0.059758	0.005157	5.10035e-31	-0.0016	0.0202	0.9354
rs45616239	C	0.018868	0.003114	1.42001e-09	0.0355	0.0162	0.02815
rs461251	G	-0.011206	0.00204	4.05005e-08	0.0097	0.0104	0.3509
rs4624119	G	-0.016636	0.002045	4.31023e-16	-0.016	0.0106	0.1289
rs4644350	G	-0.015143	0.002058	1.9602e-13	-0.0073	0.0102	0.4769
rs4645881	T	0.025032	0.00282	7.35021e-19	-0.0119	0.0145	0.4132
rs4652560	T	-0.015397	0.002044	5.22998e-14	-0.0225	0.0107	0.03532
rs4653102	C	-0.016332	0.001985	1.99022e-16	-0.0087	0.0101	0.3893
rs4675190	T	-0.011666	0.002017	7.57007e-09	0.0046	0.0103	0.6532
rs4676410	A	-0.015626	0.002452	1.91999e-10	-0.0017	0.0116	0.8819
rs4684037	G	-0.020722	0.002857	4.24033e-13	0.0424	0.0143	0.003012
rs4703589	C	0.014451	0.001983	3.25987e-13	-0.0075	0.0102	0.465
rs4703730	T	-0.016026	0.001984	6.91035e-16	0.025	0.0104	0.01571
rs4714599	C	0.020931	0.002179	7.87952e-22	0.0093	0.0111	0.4056
rs4722171	G	-0.027253	0.002019	1.83021e-41	0.0237	0.0101	0.01937
rs4738842	C	-0.015738	0.002361	2.70023e-11	0.0053	0.0128	0.6805
rs4739140	T	-0.014554	0.002057	1.53003e-12	-0.0047	0.0106	0.6566
rs474247	T	0.023022	0.002493	2.71019e-20	0.017	0.0132	0.198
rs4746153	C	0.015663	0.002552	8.58005e-10	0.0021	0.0129	0.8696
rs4787425	G	-0.022514	0.002926	1.49005e-14	0.0067	0.0146	0.6484
rs478839	G	0.028705	0.002038	5.26987e-45	0.0121	0.0102	0.2337
rs4802399	A	0.043325	0.004908	1.13006e-18	0.0388	0.0251	0.1214
rs4804311	G	-0.02193	0.003628	1.54e-09	-0.0177	0.0179	0.3223
rs4804548	G	0.014009	0.002177	1.28e-10	0.0064	0.0115	0.5768
rs4807542	A	-0.027415	0.002687	2.08018e-24	0.0014	0.0121	0.9078
rs4812447	G	0.012841	0.002011	1.75999e-10	0.0036	0.0102	0.7234
rs4817554	G	-0.014015	0.001996	2.28981e-12	-0.0023	0.0103	0.8227
rs4821544	C	0.023675	0.002159	5.97035e-28	0.0352	0.0115	0.002214
rs4846335	A	0.022731	0.003279	4.29042e-12	0.014	0.0148	0.3439
rs4846724	A	0.01111	0.001988	2.35001e-08	0.0173	0.0102	0.08896
rs4857909	G	0.120719	0.003053	1e-200	0.0462	0.0147	0.001668
rs4870	G	-0.014422	0.001987	4.07005e-13	-0.0172	0.0101	0.08874
rs4886849	C	0.015725	0.002339	1.85994e-11	-0.018	0.0116	0.1201
rs4903577	T	0.012291	0.001992	7.09006e-10	0.0105	0.0101	0.3007
rs492430	G	-0.015724	0.002745	1.03999e-08	-0.0015	0.0131	0.9081
rs4930152	A	-0.016193	0.002162	7.14003e-14	0.0086	0.0112	0.4432
rs4931002	A	-0.02158	0.002388	1.72982e-19	-0.0182	0.0123	0.1384
rs4936066	C	0.02576	0.002533	2.93022e-24	-0.0135	0.0144	0.3491
rs4937333	C	-0.011937	0.002012	3.05e-09	-0.0071	0.0103	0.4899
rs4947328	G	0.051069	0.007269	2.22024e-12	-0.0281	0.0279	0.3138
rs4957612	G	-0.013317	0.002326	1.06999e-08	0.0175	0.0121	0.1494
rs496475	G	0.035017	0.002033	1.83021e-66	0.0047	0.0104	0.6501
rs4984636	C	0.014093	0.002136	4.31023e-11	0.002	0.011	0.8558
rs4987353	A	0.013105	0.002141	9.49008e-10	0.0009	0.0113	0.9377
rs513973	T	-0.017021	0.002447	3.61993e-12	0.0075	0.0117	0.5212
rs547211157	C	0.049919	0.008857	1.78e-08	0.0691	0.0458	0.1315
rs556063	G	0.012802	0.002003	1.68e-10	-0.0158	0.0104	0.1291
rs557418	A	-0.014905	0.002588	8.70001e-09	-0.003	0.0138	0.829
rs55865625	G	0.023569	0.003968	2.94999e-09	-0.0129	0.0182	0.4791
rs55909515	T	-0.049429	0.005653	2.36974e-18	0.0074	0.026	0.7761
rs55977204	C	0.019719	0.003142	3.59998e-10	0.0133	0.0191	0.4851
rs55991953	A	0.020101	0.003048	4.39036e-11	0.0083	0.0144	0.5616
rs56034708	A	0.019107	0.002952	9.89008e-11	0.0125	0.014	0.3741
rs56117721	A	-0.104406	0.003874	6.63743e-160	-0.0249	0.0179	0.1648
rs56179563	A	0.017858	0.002055	3.8699e-18	-0.0052	0.0105	0.6218
rs56181612	C	-0.013799	0.002387	7.63994e-09	0.0201	0.0128	0.1163
rs56189160	C	0.015096	0.002532	2.56e-09	-0.0042	0.0138	0.7613
rs56195338	A	-0.030068	0.004266	1.88018e-12	0.0172	0.0279	0.5367
rs56320921	T	-0.026098	0.003909	2.5398e-11	-0.0139	0.0215	0.5195
rs56330463	C	0.039484	0.002008	5.38022e-86	-0.0094	0.0104	0.3622
rs56349217	T	0.062844	0.008158	1.38995e-14	-0.0978	0.066	0.1383
rs571497	A	-0.015742	0.002792	1.76999e-08	0.0005	0.0152	0.975
rs574183	G	-0.013813	0.002036	1.20005e-11	-0.0175	0.0145	0.2267
rs5742913	A	0.026836	0.003157	1.99022e-17	0.021	0.0178	0.2381
rs5747308	C	0.015575	0.001987	4.81948e-15	0.0075	0.0102	0.4622
rs57633475	G	-0.02465	0.003048	6.36063e-16	-0.0106	0.015	0.4795
rs57995135	C	0.01454	0.00239	1.22e-09	0.0043	0.0125	0.7295
rs58833930	T	-0.023363	0.003139	1.02991e-13	-0.0012	0.0153	0.9351
rs59353908	A	0.01947	0.003555	4.41998e-08	-0.0415	0.0158	0.008779
rs59354167	T	-0.014155	0.002533	2.37001e-08	-0.0006	0.013	0.9662
rs60123882	G	-0.027312	0.002542	6.70039e-27	-0.0108	0.0128	0.3998
rs60153262	T	0.11491	0.005163	1.14025e-109	0.1198	0.024	5.921e-07
rs60175411	A	-0.029781	0.002681	1.24997e-28	-0.02	0.0144	0.1648
rs604255	T	0.021647	0.002349	3.25987e-20	-0.0043	0.0123	0.7256
rs60600003	G	0.042906	0.003317	3.05e-38	-0.0072	0.0172	0.6759
rs6080761	A	0.01848	0.002014	4.75007e-20	0.0021	0.0103	0.8407
rs60855390	C	0.012749	0.002153	3.26002e-09	0.0165	0.0107	0.1219
rs609018	G	-0.014127	0.001998	1.61994e-12	-0.0041	0.0102	0.6848
rs6103572	C	-0.024061	0.002237	5.95937e-27	-0.0072	0.0118	0.5386
rs61068276	T	0.014308	0.001998	8.30998e-13	0.0012	0.0103	0.9078
rs61117627	A	-0.042307	0.005683	1.02e-13	-0.0782	0.0316	0.01317
rs61154052	C	-0.014874	0.00212	2.39001e-12	-0.0135	0.0119	0.2556
rs6126473	T	0.01353	0.002457	3.74999e-08	-0.0186	0.0134	0.1663
rs6139104	T	-0.019392	0.003441	1.78e-08	-0.001	0.0187	0.9557
rs6141755	T	-0.016817	0.002348	8.30042e-13	-0.0127	0.0109	0.2439
rs61426394	C	-0.024582	0.003983	6.99005e-10	0.0031	0.0314	0.922
rs61612642	T	0.03751	0.002694	4.8899e-44	-0.0096	0.0142	0.4978
rs61841332	A	0.016924	0.002494	1.21004e-11	0.0381	0.013	0.003444
rs61944378	T	-0.053501	0.005323	9.68947e-24	0.0251	0.0213	0.2374
rs61975764	A	0.023235	0.001999	3.41036e-31	-0.0017	0.0102	0.8656
rs61989491	G	-0.034192	0.005162	3.61993e-11	0.022	0.0327	0.502
rs62003261	C	-0.015088	0.002518	2.12002e-09	-0.0256	0.0151	0.09032
rs62006172	A	-0.037536	0.004973	4.61955e-14	-0.0717	0.0264	0.006525
rs62011287	G	-0.01269	0.002091	1.31999e-09	-0.0074	0.0104	0.4783
rs62058030	T	0.017559	0.002872	1e-09	0.0073	0.0161	0.6504
rs62061733	G	-0.032296	0.002364	1.91999e-42	0.0038	0.0154	0.805
rs62082093	C	0.019461	0.002905	2.1702e-11	0.0005	0.0133	0.9719
rs62085020	A	-0.013545	0.002099	1.12001e-10	0.0161	0.0116	0.1648
rs62086903	C	0.030422	0.00238	2.26986e-37	0.0055	0.0116	0.6318
rs62092000	A	-0.015317	0.002146	9.84918e-13	0.0107	0.0109	0.3253
rs62105489	T	-0.030245	0.004452	1.13006e-11	0.0036	0.034	0.9164
rs62108948	C	0.026268	0.002961	7.62079e-19	-0.0263	0.0148	0.07454
rs62117160	A	-0.047573	0.00477	2.14981e-23	-0.0296	0.0259	0.2529
rs62175229	T	-0.011282	0.001993	1.54999e-08	0.0038	0.0103	0.7132
rs62184025	G	0.027006	0.004482	1.74e-09	0.0472	0.025	0.05889
rs62238493	A	-0.015813	0.002302	6.64049e-12	0.0138	0.0114	0.2281
rs62246406	A	0.015644	0.002609	2.07e-09	-0.0157	0.0126	0.2135
rs62270822	C	0.037351	0.002259	2.28981e-61	0.0132	0.0123	0.2816
rs62308111	T	0.015386	0.0024	1.5e-10	-0.0314	0.0121	0.009417
rs62385501	A	-0.014427	0.002142	1.67996e-11	-0.0147	0.0119	0.2156
rs62388697	T	0.022765	0.003674	5.97998e-10	0.0157	0.0211	0.4563
rs62389423	A	0.027964	0.002669	1.17004e-25	0.0007	0.0223	0.9748
rs62393382	T	0.045423	0.006158	1.69981e-13	-0.014	0.0262	0.5925
rs62395789	A	0.039464	0.004867	5.35057e-16	0.0052	0.0225	0.8178
rs62401437	A	0.018597	0.002285	4.21017e-16	0.0175	0.0109	0.1086
rs62408224	G	-0.042179	0.002073	5.68984e-92	-0.0531	0.0113	2.524e-06
rs62456130	G	0.038103	0.006782	1.97002e-08	-0.028	0.042	0.5046
rs62539154	A	0.027464	0.003402	7.19946e-16	0.0024	0.0164	0.8828
rs634534	G	0.032917	0.001998	5.83042e-61	0.0197	0.0103	0.05523
rs637064	T	0.024251	0.001994	5.43e-34	0.0117	0.0103	0.2527
rs6425204	C	0.015911	0.002702	4.02004e-09	0.0052	0.0134	0.6989
rs6456739	C	-0.018751	0.001997	6.54938e-21	0.0025	0.0102	0.8083
rs6467885	C	-0.062681	0.003253	1.05999e-82	0.0155	0.0186	0.4044
rs6469787	C	-0.019722	0.002553	1.18005e-14	0.0053	0.0124	0.6705
rs647137	A	0.011804	0.002147	3.94003e-08	0.0204	0.0115	0.07616
rs6479336	A	-0.029195	0.002556	3.44033e-30	0.0309	0.0126	0.01389
rs6490291	A	-0.066084	0.005837	1.10994e-29	0.0889	0.0262	0.0007018
rs6495102	G	0.016156	0.002778	6.17007e-09	0.0093	0.0149	0.5297
rs6496717	T	0.018867	0.00232	4.41977e-16	0.0019	0.0116	0.868
rs6498022	C	0.029462	0.004794	8.24005e-10	0.0515	0.0312	0.09887
rs6509571	T	-0.011919	0.002081	1.03999e-08	-0.0094	0.0107	0.3764
rs6556313	G	0.019467	0.002102	2.16023e-20	0.0445	0.0106	2.826e-05
rs6573020	T	0.020574	0.002019	2.30994e-24	0.0071	0.0102	0.486
rs6580586	C	0.02202	0.00326	1.49005e-11	0.0094	0.0165	0.5708
rs6651000	T	-0.020077	0.003042	4.22961e-11	-0.0229	0.0147	0.1183
rs6682237	C	0.035116	0.003003	1.49005e-31	0.0016	0.0165	0.9246
rs6684992	T	0.037659	0.003052	6.06038e-35	-0.009	0.0151	0.5524
rs6696908	C	0.011824	0.002071	1.17001e-08	0.022	0.0111	0.04794
rs6723466	T	-0.019559	0.002299	1.89017e-17	0.0021	0.0117	0.8604
rs6731125	C	0.017166	0.002002	1.03992e-17	-0.0151	0.0104	0.1468
rs6747023	G	0.015871	0.00205	1.02e-14	0.0249	0.0143	0.08092
rs6750754	G	-0.063977	0.002243	8.35603e-179	-0.0063	0.0115	0.5821
rs67729127	G	-0.014694	0.002454	2.18998e-09	-0.0123	0.0117	0.2949
rs6777420	T	-0.020006	0.002936	9.84918e-12	-0.0048	0.0153	0.7526
rs67867721	G	0.018047	0.00257	2.28981e-12	0.0421	0.0135	0.00177
rs6787336	A	0.036335	0.002238	3.29003e-59	-0.0089	0.0116	0.4439
rs6789211	C	-0.01402	0.002006	2.86022e-12	-0.0156	0.0108	0.1499
rs6793191	A	-0.012044	0.001996	1.63999e-09	0.0016	0.0102	0.8726
rs686024	T	0.038218	0.004271	3.83001e-19	-0.0106	0.023	0.6443
rs6874023	A	0.013915	0.002306	1.63001e-09	0.0309	0.0114	0.006531
rs6884604	C	0.026197	0.003472	4.74024e-14	0.0269	0.0173	0.1194
rs6884762	T	0.091131	0.006469	5.00956e-45	0.0233	0.031	0.4521
rs6885580	T	-0.012033	0.002078	7.15995e-09	-0.0201	0.0105	0.05471
rs6892420	A	-0.024814	0.002295	3.30979e-27	-0.0117	0.0116	0.3132
rs6904506	C	-0.05238	0.003544	2.25009e-49	-0.0393	0.018	0.02938
rs6917170	G	0.02532	0.004014	2.90001e-10	0.0235	0.0241	0.329
rs6924350	C	0.050023	0.002537	1.75995e-86	-0.0311	0.0124	0.01228
rs6924387	G	0.016659	0.002027	2.18978e-16	0.0056	0.0104	0.59
rs6956283	T	-0.01568	0.002237	2.48028e-12	-0.011	0.0116	0.3435
rs6959832	A	-0.016175	0.001983	3.66016e-16	0.0087	0.0102	0.3931
rs6971710	A	0.028325	0.002475	2.74979e-30	0.0213	0.0121	0.07849
rs697852	A	0.018182	0.002594	2.51015e-12	-0.0043	0.0136	0.7541
rs6979947	G	0.013224	0.002242	3.74999e-09	0.0089	0.0116	0.4449
rs6989099	C	-0.017763	0.002133	8.58025e-17	-0.0122	0.0115	0.2878
rs699664	T	-0.015655	0.002102	1e-13	-0.0088	0.0109	0.4202
rs6999452	A	0.011632	0.001991	5.33003e-09	0.0093	0.0103	0.3695
rs7026022	C	0.012099	0.002045	3.38003e-09	0.0086	0.0106	0.4143
rs703530	A	-0.014727	0.002052	7.36038e-13	0.0032	0.0107	0.7649
rs7037276	T	0.021374	0.003812	2.10999e-08	-0.0206	0.0232	0.3748
rs7072793	C	0.017609	0.002018	2.73968e-18	0.0205	0.0102	0.04391
rs7078360	T	0.01125	0.002024	2.81002e-08	0.0027	0.0102	0.7919
rs7080536	A	-0.043694	0.004952	1.17004e-18	-0.0277	0.0302	0.3584
rs708785	A	-0.018842	0.002006	6.25029e-21	-0.0257	0.0102	0.01196
rs7093997	T	-0.023616	0.001989	1.75995e-32	-0.0252	0.0104	0.01522
rs7109587	G	-0.01818	0.00236	1.38007e-14	-0.0143	0.012	0.2337
rs7131959	A	-0.019437	0.003422	1.38e-08	-0.0147	0.0176	0.4027
rs7141943	G	0.015879	0.002038	7.00003e-15	0.0078	0.0105	0.4551
rs7158239	A	0.01556	0.002037	2.27982e-14	0.026	0.0104	0.01231
rs7160389	C	-0.012145	0.00199	1.06999e-09	0.0076	0.0102	0.4529
rs7161799	T	0.024607	0.003791	8.85931e-11	0.0153	0.0227	0.4997
rs7166081	A	0.019468	0.002357	1.53993e-16	0.0335	0.0128	0.008983
rs7188272	G	-0.017223	0.002178	2.74031e-15	0.0025	0.0112	0.8219
rs7192652	G	-0.019291	0.001996	4.54988e-22	0.0008	0.0102	0.9338
rs7215391	T	-0.012672	0.002272	2.49e-08	-0.0179	0.0117	0.1265
rs7220649	T	-0.028223	0.004951	1.23001e-08	0.0862	0.0336	0.01019
rs7231882	C	-0.014782	0.002562	8.19993e-09	0.0219	0.0131	0.094
rs7245672	C	-0.018666	0.002103	7.27947e-19	-0.0126	0.0113	0.2655
rs725613	G	-0.047446	0.002071	4.77529e-116	-0.0166	0.0106	0.1168
rs7257	A	0.033603	0.002002	3.59998e-63	-0.0061	0.0103	0.5513
rs72623114	A	0.017113	0.002876	2.74998e-09	0.0138	0.0165	0.4011
rs72693791	A	0.037793	0.003557	2.49e-26	0.0059	0.0182	0.7449
rs72695582	A	-0.050092	0.005908	2.39994e-17	0.0327	0.0252	0.194
rs72699855	C	-0.026038	0.002528	7.70016e-25	-0.005	0.0139	0.7166
rs72798632	G	-0.017012	0.002996	1.38998e-08	-0.0382	0.0171	0.02542
rs72817890	T	0.042111	0.006338	3.16009e-11	0.028	0.0266	0.2915
rs72834751	T	-0.071743	0.009325	1.50003e-14	-0.0424	0.0461	0.3575
rs72923978	T	0.022753	0.00378	1.79999e-09	-0.0228	0.0175	0.1937
rs72992130	T	0.034569	0.004829	8.48008e-13	0.0072	0.0239	0.7626
rs73003601	G	0.014741	0.002554	8.09003e-09	0.0049	0.0145	0.7331
rs73069541	G	-0.015434	0.00234	4.37019e-11	0.0027	0.0131	0.8373
rs73084153	C	0.055758	0.007877	1.51008e-12	-0.016	0.0323	0.6205
rs73118830	C	-0.029368	0.003538	1.07994e-16	0.0045	0.0146	0.7608
rs73135231	G	-0.019214	0.003211	2.24999e-09	-0.0159	0.0191	0.406
rs73144156	C	-0.032546	0.005008	8.37915e-11	-0.0302	0.0221	0.1723
rs73187850	T	0.018473	0.002218	8.6896e-17	-0.0009	0.0114	0.9369
rs73190609	C	0.018432	0.003283	2.01002e-08	-0.0022	0.0196	0.911
rs73219699	C	-0.016975	0.002566	3.86011e-11	-0.0038	0.0136	0.7828
rs73232881	C	0.067388	0.002418	8.22243e-171	0.051	0.0128	6.664e-05
rs73235000	T	0.023193	0.003786	9.29009e-10	0.0243	0.0133	0.06793
rs7327960	C	0.017659	0.002629	1.90985e-11	-0.0046	0.0141	0.7457
rs73322872	T	0.014569	0.002327	3.91003e-10	-0.0145	0.0129	0.2611
rs73388867	A	-0.034324	0.005869	5.10999e-09	-0.0159	0.0268	0.5528
rs7368267	T	-0.026738	0.002752	2.77013e-22	-0.0204	0.0136	0.134
rs73963711	T	0.022097	0.002465	3.2802e-19	0.0077	0.0113	0.4957
rs741344	A	0.012421	0.002208	1.90999e-08	0.0022	0.0106	0.8343
rs743002	C	-0.058857	0.00403	2.90001e-48	0.0165	0.0246	0.5022
rs74331768	A	0.019483	0.003368	7.48997e-09	-0.0143	0.0205	0.4871
rs7441808	G	0.013917	0.002161	1.22e-10	-0.0002	0.0112	0.9884
rs74480102	A	-0.083018	0.00494	2.52e-63	-0.0061	0.0332	0.854
rs74484224	A	0.025855	0.002362	7.37055e-28	0.0368	0.0123	0.002838
rs74612091	A	0.060952	0.004113	1.22999e-49	-0.0136	0.0192	0.48
rs7461665	C	-0.020879	0.00358	5.60996e-09	-0.0589	0.0216	0.006466
rs746550	T	0.023016	0.002342	9.03025e-23	0.0423	0.0135	0.001743
rs74766964	T	0.038661	0.004735	3.39e-16	-0.029	0.0258	0.2615
rs75049939	G	-0.013632	0.002149	2.32001e-10	0.0037	0.0105	0.7232
rs75107793	A	0.032876	0.003882	2.61999e-17	0.0277	0.0183	0.1292
rs75148619	T	-0.019276	0.003221	2.24001e-09	-0.032	0.0162	0.04793
rs7516214	G	-0.022027	0.002035	2.89001e-27	-0.0038	0.0102	0.7077
rs75166367	A	-0.025967	0.004176	5.16e-10	-0.0184	0.0212	0.3871
rs75380469	T	0.0422	0.004349	3.10027e-22	0.0238	0.0254	0.3472
rs75411115	C	-0.020587	0.002298	3.44985e-19	0.0051	0.0113	0.6514
rs75535961	A	-0.047158	0.005222	1.82012e-19	-0.0007	0.0214	0.9752
rs7556959	C	0.02587	0.004422	5.03002e-09	0.0601	0.0249	0.01581
rs75590598	A	-0.04152	0.00326	4.07005e-37	-0.0035	0.0172	0.8375
rs7561544	C	0.012708	0.002312	3.96004e-08	-0.0211	0.0114	0.06548
rs7569084	T	0.018707	0.002006	1.18987e-20	-0.0016	0.0105	0.8785
rs75857769	C	0.123126	0.016526	9.70063e-14	-0.1207	0.1313	0.3576
rs759290	T	-0.015959	0.00229	3.34965e-12	-0.0219	0.0114	0.05419
rs7593992	C	0.03047	0.002346	1.51985e-38	0.0339	0.0118	0.004164
rs75956120	T	-0.025014	0.003734	2.1702e-11	0.0094	0.0169	0.5792
rs76022305	T	-0.034651	0.003913	8.88996e-19	0.0256	0.0239	0.2826
rs7602992	G	0.015543	0.002481	3.86999e-10	0.0235	0.0139	0.09126
rs7613595	C	-0.023265	0.002398	3.19963e-22	0.0066	0.0114	0.5615
rs7614161	A	0.017122	0.002271	4.96021e-14	-0.0013	0.0111	0.904
rs76207936	A	0.099231	0.011904	8.12082e-17	0.166	0.0343	1.305e-06
rs76254341	T	-0.066907	0.007339	8.20918e-20	-0.0779	0.0558	0.1631
rs76282174	T	0.052898	0.006189	1.33999e-17	0.1434	0.0408	0.0004452
rs7636495	A	-0.024041	0.002591	1.83992e-20	-0.0198	0.0129	0.1243
rs76374005	T	0.026994	0.003745	5.88979e-13	0.0045	0.0202	0.8231
rs7646283	T	0.025996	0.002063	2.33024e-36	0.0289	0.0106	0.006478
rs7646695	T	0.017597	0.002617	1.82012e-11	-0.0093	0.0133	0.4833
rs76474320	C	0.028033	0.003728	5.7597e-14	-0.0365	0.0212	0.08523
rs7653372	C	-0.021712	0.003181	9.01986e-12	-0.005	0.0138	0.7185
rs766814	A	0.026048	0.002189	1.29003e-32	0.0283	0.0116	0.01491
rs76830965	A	-0.023407	0.003083	3.26964e-14	0.0611	0.0243	0.0121
rs7687708	G	-0.014708	0.002434	1.55998e-09	-0.0118	0.0128	0.3555
rs7687994	G	0.018175	0.002281	1.69981e-15	-0.0015	0.0124	0.9014
rs76883015	A	-0.034194	0.004332	3.0903e-15	-0.016	0.0229	0.4842
rs76892561	G	-0.03427	0.004806	1.03992e-12	-0.0039	0.0232	0.8681
rs7700687	T	0.040023	0.002035	4.81948e-86	0.018	0.0106	0.08884
rs77050486	A	-0.049644	0.005821	1.57e-17	0.0395	0.0431	0.3591
rs7707080	T	-0.017618	0.003012	5.05999e-09	-0.0164	0.0159	0.3026
rs77334607	A	0.03181	0.00303	9.60064e-26	0.0331	0.0142	0.01947
rs77403728	C	0.032681	0.005197	3.29997e-10	0.0523	0.026	0.04409
rs7741122	C	-0.01149	0.002092	4.08997e-08	-0.0005	0.0105	0.9621
rs7759516	C	-0.016129	0.002572	3.71997e-10	-0.0158	0.0126	0.209
rs7760951	C	-0.028107	0.002624	9.70957e-27	0.029	0.0138	0.03615
rs7765498	C	-0.0196	0.002556	1.83021e-14	-0.0151	0.0125	0.2279
rs7770055	C	0.026927	0.003613	9.62055e-14	-0.0075	0.0175	0.6694
rs7778729	C	0.018492	0.002219	8.23e-17	-0.0132	0.0117	0.2593
rs778756	G	-0.015959	0.002001	1.57e-15	-0.0072	0.0101	0.4773
rs7789337	C	0.018512	0.002402	1.3499e-14	0.0183	0.0119	0.1229
rs7790014	C	-0.012959	0.002045	2.39999e-10	-0.0068	0.0103	0.5113
rs77929895	C	-0.01991	0.003489	1.19001e-08	-0.0025	0.0159	0.8772
rs7801062	T	-0.014353	0.001988	5.37032e-13	-0.0007	0.0101	0.9449
rs78023664	A	-0.027954	0.00344	4.70002e-16	0.0193	0.0177	0.2775
rs78047920	A	0.038221	0.003859	4.26973e-23	0.0627	0.0193	0.001151
rs78088960	G	0.044198	0.007727	1.09001e-08	0.0317	0.0494	0.5207
rs7831442	C	-0.013384	0.002194	1.09001e-09	0.0106	0.0107	0.3223
rs78348000	G	0.015505	0.002807	3.40997e-08	-0.0031	0.0162	0.8482
rs783646	C	-0.018804	0.002566	2.40991e-13	0.0314	0.0116	0.006901
rs7840212	T	-0.040204	0.00211	7.1105e-81	0.0171	0.0108	0.1158
rs7846314	T	-0.032851	0.002543	3.92013e-38	0.0135	0.0131	0.3036
rs7848919	A	-0.020535	0.002153	1.54989e-21	0.0064	0.0114	0.5755
rs7852409	G	0.013576	0.002446	2.91998e-08	0.0044	0.012	0.7115
rs7865196	G	0.015031	0.002088	6.35038e-13	-0.0055	0.0107	0.6058
rs7868130	T	0.03239	0.002269	3.34965e-46	0.0013	0.0109	0.9038
rs78688598	G	-0.042652	0.005766	1.45011e-13	-0.0527	0.0304	0.08286
rs78692246	A	0.042605	0.004319	6.34016e-23	0.0448	0.0203	0.02732
rs7897422	C	0.020768	0.002521	1.85012e-16	0.0421	0.0113	0.0002062
rs789862	G	-0.014628	0.002018	4.44017e-13	-0.0053	0.0104	0.608
rs79009224	C	-0.032743	0.00584	2.12002e-08	-0.043	0.0449	0.3383
rs790155	T	0.01506	0.002325	9.60064e-11	0.0336	0.0145	0.02049
rs79036644	C	-0.056193	0.008478	3.50994e-11	0.0155	0.072	0.83
rs7939912	A	0.01529	0.002039	6.72048e-14	0.0107	0.0103	0.2945
rs79599881	G	0.073474	0.009994	2.03986e-13	-0.0039	0.0295	0.8939
rs79716587	A	-0.024455	0.003003	3.99025e-16	-0.0056	0.0166	0.7355
rs7980398	A	-0.019042	0.002735	3.50994e-12	0.0098	0.0144	0.4951
rs798562	T	0.011839	0.002166	4.70999e-08	-0.0114	0.0109	0.2922
rs79871448	T	-0.031505	0.004184	5.27959e-14	-0.0293	0.0248	0.2372
rs79881201	T	0.040325	0.002063	4.71954e-85	0.0214	0.0111	0.05269
rs79912251	A	-0.059911	0.008762	8.37915e-12	-0.0503	0.0686	0.4635
rs79926321	T	-0.087162	0.008447	6.24022e-25	0.0478	0.0294	0.1043
rs79956292	T	-0.05836	0.010654	4.41001e-08	-0.0384	0.0449	0.3928
rs8	T	0.021919	0.002545	7.62957e-18	-0.0079	0.012	0.511
rs80054178	C	-0.081789	0.006746	8.57038e-34	0.0469	0.041	0.2519
rs80066203	T	-0.024133	0.003931	8.53002e-10	-0.0047	0.0219	0.8321
rs8009347	C	0.013753	0.001992	5.19039e-12	-0.0083	0.0101	0.4126
rs80109907	A	0.080963	0.010366	5.97035e-15	0.0687	0.0307	0.02517
rs8012643	T	0.015461	0.002194	1.90985e-12	-0.0063	0.0116	0.5863
rs8020739	T	0.02471	0.002087	2.5698e-32	0.0148	0.0109	0.1738
rs8026803	C	-0.031256	0.002259	1.66994e-43	-0.0011	0.0121	0.9307
rs8080418	T	-0.014253	0.002248	2.35999e-10	-0.0004	0.0114	0.975
rs8095374	C	-0.011508	0.002007	1e-08	0.0075	0.0102	0.4648
rs8098511	T	0.014831	0.002697	3.92004e-08	-0.0258	0.013	0.04783
rs8103278	A	0.026328	0.002085	1.63983e-36	-0.0081	0.0113	0.4729
rs8134848	A	0.033259	0.003118	1.54989e-26	0.0015	0.0171	0.9295
rs8180991	G	-0.01705	0.002361	5.38022e-13	0.007	0.0116	0.5491
rs8193004	T	-0.016061	0.002024	2.19989e-15	-0.0096	0.0104	0.3555
rs8737	G	-0.01401	0.002468	1.42001e-08	-0.0045	0.0121	0.7081
rs884634	C	0.012422	0.002012	6.82999e-10	0.0137	0.0103	0.186
rs888838	G	0.013162	0.002012	6.29941e-11	0.0047	0.0105	0.6515
rs896953	G	0.012007	0.002166	3.05e-08	-0.0126	0.0109	0.2485
rs911603	A	-0.024681	0.002043	1.42004e-33	0.0067	0.0102	0.5137
rs916380	T	0.018557	0.002023	4.9705e-20	0.027	0.0103	0.008903
rs925966	G	-0.018295	0.002373	1.32008e-14	0.0101	0.0107	0.3467
rs9268916	G	-0.063085	0.00402	1.93019e-55	0.0301	0.0176	0.08779
rs928736	T	-0.024684	0.002181	1.18987e-29	-0.0109	0.0112	0.3306
rs930231	A	-0.016174	0.002169	9.28966e-14	-0.0068	0.0113	0.545
rs9313497	C	-0.030253	0.003971	2.66993e-14	-0.0027	0.0191	0.8877
rs9325377	G	-0.017631	0.001988	7.71969e-19	-0.0028	0.0103	0.7847
rs9349322	C	0.022029	0.002803	4.04017e-15	-0.0046	0.0129	0.7193
rs9357149	T	0.096825	0.00744	1.11995e-38	-0.0016	0.0297	0.9573
rs9357382	A	-0.014741	0.002251	6.05062e-11	-0.0094	0.0116	0.4151
rs9372120	G	0.02093	0.002447	1.27997e-17	0.0448	0.0122	0.0002273
rs9389268	G	-0.045367	0.002292	3.68978e-87	-0.0071	0.0109	0.5161
rs9390030	T	0.024767	0.003397	3.22033e-13	-0.0119	0.0258	0.644
rs941616	T	-0.011801	0.002034	6.69006e-09	0.011	0.0103	0.2847
rs942017	A	-0.017251	0.002113	3.43005e-16	0.0133	0.0107	0.212
rs9438621	A	-0.023127	0.003942	4.54999e-09	0.0071	0.0252	0.7798
rs945631	A	-0.028615	0.005032	1.32999e-08	-0.0174	0.0195	0.3715
rs9462084	T	-0.015392	0.002595	3.11e-09	-0.0057	0.016	0.7213
rs9462122	C	-0.023746	0.002243	3.72992e-26	-0.0216	0.0112	0.054
rs947310	G	-0.011653	0.002066	1.75001e-08	0.0118	0.0104	0.2562
rs9532434	C	0.026887	0.002083	4.56983e-38	-0.0037	0.0104	0.721
rs9532469	C	0.018135	0.001989	8.07979e-20	0.0002	0.0104	0.9846
rs954954	C	-0.03522	0.00326	3.57026e-27	-0.0144	0.017	0.3981
rs956350	A	0.054847	0.00843	7.97076e-11	0.0623	0.0488	0.2016
rs9578178	A	0.014526	0.002009	5.03965e-13	0.0062	0.0107	0.566
rs9607721	G	-0.015795	0.002788	1.51001e-08	0.0063	0.0126	0.6193
rs962993	T	-0.040434	0.002009	4.9204e-90	-0.0094	0.0108	0.3849
rs964184	C	0.028842	0.002913	4.39036e-23	0.0121	0.0146	0.407
rs9654605	C	-0.016066	0.002718	3.49004e-09	0.0311	0.02	0.1203
rs9675999	A	0.016403	0.002057	1.59001e-15	0.0105	0.0105	0.3181
rs9795971	T	-0.011971	0.002033	4.00996e-09	-0.0008	0.0104	0.9417
rs9815874	T	0.028359	0.002157	1.93019e-39	0.0431	0.012	0.0003214
rs9835307	C	0.026306	0.002187	2.6903e-33	0.0087	0.0107	0.4148
rs9838419	G	0.012656	0.002123	2.56e-09	0.0326	0.011	0.003101
rs9840310	G	-0.012742	0.002239	1.29999e-08	-0.0219	0.012	0.06693
rs9842562	A	0.014512	0.001991	3.29003e-13	-0.0148	0.0101	0.1447
rs9894839	C	0.012116	0.00213	1.32999e-08	-0.0135	0.0105	0.1993
rs9906189	G	-0.011421	0.001988	9.45998e-09	-0.0105	0.0101	0.2997
rs9916978	A	0.03755	0.005839	1.31e-10	0.0057	0.0245	0.8157
rs9922570	C	0.03067	0.0047	6.99037e-11	-0.0308	0.0291	0.2892
rs9929885	T	0.027938	0.002421	9.03025e-31	-0.0096	0.0114	0.4019
rs9939774	T	-0.029236	0.00202	1.98016e-47	0.0254	0.0103	0.01365
rs9968554	G	0.012148	0.001994	1.15001e-09	-0.0168	0.0103	0.101
rs9969668	A	-0.018537	0.002756	1.79019e-11	0.0027	0.0143	0.8512
rs997386	A	-0.023195	0.003483	2.83988e-11	-0.0223	0.0167	0.1825
rs9979383	T	0.028371	0.002067	8.00018e-43	0.0103	0.0106	0.3313

## Sheet: Lymphocyte
SNP	effect_allele.exposure	beta.exposure	se.exposure	pval.exposure	beta.outcome	se.outcome	pval.outcome
rs1000329	T	-0.082387	0.002111	1e-200	0.0121	0.0109	0.2665
rs10003447	T	0.013826	0.002263	1.03001e-09	-0.0184	0.0127	0.149
rs1002607	C	-0.012987	0.001934	1.93019e-11	0.0042	0.0104	0.69
rs10027415	T	-0.016333	0.001366	6.32995e-33	-0.0006	0.0104	0.9507
rs10043040	C	-0.012062	0.001889	1.76999e-10	0.0188	0.0101	0.06285
rs10047467	G	0.019789	0.003184	5.29005e-10	0.0023	0.0142	0.8726
rs10054006	T	0.0134	0.001908	2.27982e-12	-0.0026	0.0102	0.7942
rs10061845	T	-0.019035	0.003478	4.53002e-08	0.0254	0.0212	0.2308
rs1006658	T	-0.014852	0.001902	6.00067e-15	-0.0147	0.0103	0.1528
rs10071514	G	0.013727	0.002142	1.51999e-10	0.0012	0.0107	0.9137
rs10092667	C	-0.013072	0.001903	6.70965e-12	-0.0067	0.0103	0.5127
rs10109370	A	-0.018902	0.002227	2.25996e-17	-0.0152	0.0117	0.1917
rs10113137	A	-0.013391	0.002077	1.19001e-10	0.0009	0.0104	0.9304
rs10122517	C	-0.013761	0.002345	4.49997e-09	-0.018	0.0127	0.1571
rs1014258	C	0.047894	0.002181	7.55092e-107	-0.037	0.0142	0.009136
rs10144845	T	-0.012442	0.002032	9.49992e-10	0.0015	0.0105	0.8835
rs10145277	A	-0.014861	0.001956	3.19007e-14	-0.0059	0.0105	0.5732
rs1017875	T	-0.036085	0.002353	5.00956e-53	-0.0039	0.0126	0.7591
rs10179385	C	-0.019116	0.002605	2.26986e-13	0.0136	0.0128	0.2869
rs10179705	A	-0.021301	0.002079	1.29003e-24	0.0008	0.0108	0.941
rs10203838	C	0.011121	0.001914	6.42007e-09	0.0069	0.0102	0.5016
rs10206961	T	-0.01062	0.001917	3.09999e-08	-0.005	0.0104	0.6301
rs10230506	A	0.021153	0.002584	2.86022e-16	-0.0098	0.0136	0.4724
rs10237524	A	-0.019182	0.002008	1.3499e-21	0.0146	0.0106	0.168
rs1024091	T	0.011474	0.001902	1.68e-09	0.0008	0.0102	0.9407
rs10245472	A	-0.015883	0.002483	1.64999e-10	-0.004	0.0127	0.7537
rs1027654	A	0.021265	0.003605	3.77998e-09	-0.0284	0.0205	0.1662
rs10426401	G	0.016018	0.002201	3.50026e-13	-0.002	0.0116	0.8609
rs1043481	C	-0.04214	0.003423	8.47032e-35	0.007	0.0177	0.6944
rs10445308	T	-0.029968	0.001892	1.90985e-56	-0.0073	0.0101	0.469
rs10466905	A	0.061958	0.00246	7.09578e-140	0.0094	0.0125	0.4548
rs10476298	A	-0.013441	0.002003	2.02023e-11	0.0093	0.0108	0.3874
rs1047891	A	-0.015343	0.002029	4.12003e-14	0.0015	0.0109	0.887
rs10492029	C	-0.011144	0.001926	7.41993e-09	0.0107	0.0101	0.2915
rs10494783	A	-0.054095	0.004268	8.94953e-37	-0.0241	0.0213	0.2573
rs10503147	T	0.02071	0.003362	7.47997e-10	0.0203	0.0197	0.3024
rs1050979	G	0.024519	0.001898	3.97009e-38	-0.0111	0.0101	0.2745
rs10742256	C	-0.008321	0.001519	4.42996e-08	0.0092	0.0104	0.3766
rs10747694	A	-0.011491	0.002071	2.97002e-08	-0.01	0.0117	0.3908
rs10748526	C	0.01522	0.002339	7.87952e-11	-0.0176	0.0116	0.129
rs10751450	T	-0.036482	0.003151	5.88031e-31	0.0063	0.0145	0.6617
rs1075619	C	0.01713	0.002283	6.48037e-14	0.0091	0.0125	0.4646
rs10758239	C	0.016622	0.001893	1.71002e-18	-0.0126	0.0101	0.2129
rs10762264	A	-0.020403	0.002032	1.05999e-23	0.0079	0.0112	0.4838
rs10772566	A	0.014966	0.001892	2.6903e-15	0.0111	0.0101	0.2705
rs10774624	A	-0.087786	0.001917	1e-200	0.0238	0.0104	0.02192
rs10778121	C	0.014065	0.001906	1.63983e-13	0.0003	0.0101	0.9731
rs10794175	T	-0.021252	0.002001	2.49977e-26	0.0076	0.0102	0.4561
rs10795134	T	-0.013217	0.002218	2.59e-09	0.0005	0.0119	0.966
rs10803190	C	0.011631	0.001938	2e-09	-0.0124	0.0106	0.2398
rs10823631	G	-0.017011	0.002013	3.11028e-17	0.0068	0.0104	0.5141
rs10828725	T	-0.032062	0.001968	1.29003e-59	-0.0117	0.0105	0.2639
rs10838634	G	-0.026107	0.003192	2.99985e-16	0.0027	0.0256	0.9159
rs10845006	C	-0.042525	0.006209	7.73036e-12	-0.0086	0.0392	0.8272
rs10851737	C	0.024654	0.004104	1.94998e-09	-0.0198	0.0266	0.4579
rs10857895	C	0.012331	0.001977	4.61998e-10	-0.0131	0.0104	0.2097
rs10896171	T	0.032226	0.005584	8.10998e-09	0.0369	0.0223	0.0982
rs10914539	T	-0.014065	0.002495	1.75999e-08	0.0074	0.0135	0.5822
rs10917396	A	0.011408	0.002002	1.25e-08	0.0098	0.0106	0.353
rs10932201	A	0.010882	0.001892	9.08009e-09	0.004	0.0102	0.697
rs10954464	A	-0.016877	0.001987	2.08978e-17	0.0271	0.0107	0.01164
rs10956401	A	-0.025338	0.001992	5.0501e-37	-0.0081	0.0106	0.4442
rs10972201	A	-0.015875	0.00201	2.99985e-15	0.0018	0.0111	0.8715
rs10985915	G	-0.022597	0.003015	6.89922e-14	0.0255	0.0185	0.1679
rs10986338	A	-0.011609	0.002008	7.59994e-09	0.0287	0.0112	0.01017
rs10992608	A	0.011032	0.001972	2.29002e-08	-0.0202	0.0104	0.05153
rs10995312	C	0.0261	0.002853	6.23017e-20	-0.0003	0.0141	0.9848
rs11015098	G	0.021336	0.001907	5.1606e-29	0.0091	0.0106	0.3887
rs11022177	G	-0.012149	0.00207	4.49997e-09	0.0083	0.0108	0.4429
rs11033388	T	0.019588	0.00192	2.07014e-24	0.0095	0.0103	0.3564
rs11064593	C	0.011637	0.001949	2.42003e-09	0.0185	0.0104	0.07583
rs11082304	T	-0.010591	0.001915	3.27002e-08	-0.0134	0.0101	0.1853
rs1108618	G	0.011034	0.001987	2.89001e-08	-0.0141	0.0103	0.1705
rs1111949	T	-0.01132	0.002058	3.86002e-08	-0.0145	0.0117	0.2154
rs11134475	G	-0.014216	0.001962	4.41977e-13	0.0014	0.0106	0.8951
rs111571648	A	0.03516	0.006068	7.03008e-09	-0.0065	0.0282	0.8183
rs11160706	A	0.030499	0.002291	2.11982e-40	-0.0063	0.0118	0.5918
rs111626441	A	0.027778	0.003337	8.97016e-17	-0.0109	0.0162	0.4988
rs11168249	C	-0.019487	0.00193	6.03949e-24	-0.016	0.0101	0.1149
rs111707960	C	-0.022413	0.004002	2.18998e-08	-0.0168	0.0235	0.476
rs1118866	T	0.014779	0.002075	1.10002e-12	-0.0057	0.0105	0.5873
rs11190126	C	-0.011543	0.001954	3.56e-09	-0.0037	0.0103	0.717
rs112016043	G	0.054601	0.006776	8.13954e-16	0.0322	0.0341	0.3449
rs11218725	G	0.033008	0.001958	1.02991e-63	-0.0169	0.0103	0.1018
rs11218767	G	0.017364	0.002686	1.05e-10	-0.005	0.0134	0.7062
rs112196874	T	-0.015378	0.002533	1.29999e-09	0.0026	0.0134	0.8482
rs11224302	T	-0.0383	0.003174	1.72982e-33	0.0196	0.0171	0.2512
rs1123072	A	-0.030908	0.004357	1.35988e-12	0.0291	0.0285	0.3074
rs11231804	T	0.07386	0.012425	2.84997e-09	-0.0091	0.0551	0.8691
rs11235688	A	-0.011079	0.002003	3.23996e-08	0.0003	0.0108	0.9777
rs11241692	C	0.01054	0.001903	3.09999e-08	0.0175	0.0101	0.08453
rs11247712	T	-0.019902	0.00196	3.37987e-24	-0.0005	0.0104	0.9633
rs112543666	T	0.021508	0.003187	1.55991e-11	0.0071	0.0182	0.6968
rs112682076	C	-0.058579	0.009629	1.21001e-09	-0.0671	0.0555	0.2269
rs112750178	C	0.018642	0.002237	8.13954e-17	-0.0077	0.0125	0.5363
rs112910697	T	-0.042967	0.007286	3.79997e-09	0.0181	0.0348	0.6028
rs112914309	C	-0.033571	0.00475	1.63005e-12	0.0341	0.0219	0.1185
rs112992671	A	-0.026707	0.004632	8.35007e-09	0.0329	0.0286	0.25
rs113142693	C	-0.017087	0.00222	1.46016e-14	-0.002	0.0117	0.8654
rs113230156	T	0.034424	0.003975	4.96021e-18	0.0052	0.0211	0.806
rs113239707	T	-0.029589	0.00523	1.58001e-08	0.0761	0.0264	0.004021
rs113267846	T	-0.025288	0.003991	2.42003e-10	-0.0285	0.0235	0.2253
rs113347819	G	-0.041012	0.003398	1.65997e-33	0.01	0.0212	0.6371
rs113382956	C	0.017241	0.002748	3.59998e-10	-0.0109	0.014	0.435
rs113473633	G	-0.082853	0.006331	4.29042e-39	-0.0257	0.0384	0.5029
rs113542380	A	-0.067528	0.003634	4.90004e-77	0.0519	0.0238	0.02884
rs113687477	T	0.027938	0.00299	9.96093e-21	0.0046	0.0182	0.8012
rs113760175	A	0.036226	0.003767	7.31981e-22	0.0088	0.0202	0.6615
rs114378220	T	-0.038012	0.00378	9.18967e-24	0.0283	0.0222	0.2028
rs114761090	A	0.060399	0.00684	1.10002e-18	0.0547	0.041	0.1827
rs11499034	C	-0.051787	0.008032	1.17001e-10	0.0074	0.0446	0.8687
rs1150256	A	-0.012293	0.001895	9.13903e-11	0.0033	0.0102	0.7438
rs11505019	G	-0.013376	0.001918	3.1798e-12	0.0111	0.0103	0.2774
rs11541718	G	0.018459	0.001974	9.04899e-21	0.0171	0.0106	0.1066
rs11541908	A	0.020421	0.002115	4.92947e-22	0.0134	0.0122	0.2691
rs11558	G	0.020981	0.003232	8.77001e-11	-0.0023	0.021	0.9137
rs115617534	C	-0.027152	0.00427	2.09002e-10	0.0543	0.0307	0.07643
rs11567701	T	0.054358	0.002147	2.39883e-141	-0.0088	0.0111	0.4307
rs11571333	T	0.022944	0.003947	6.32004e-09	-0.0164	0.0171	0.3379
rs11574852	C	-0.028619	0.005042	1.42001e-08	-0.0173	0.0346	0.6159
rs115853997	A	0.049796	0.006698	1.10002e-13	-0.0474	0.0633	0.4539
rs115935870	T	-0.104552	0.007452	1.11995e-44	0.0231	0.0371	0.5341
rs116062681	T	-0.037291	0.006174	1.59001e-09	-0.0269	0.0311	0.3879
rs11611512	A	-0.051287	0.006441	1.77011e-15	-0.0506	0.0338	0.1342
rs11634257	A	0.015239	0.002143	1.18987e-12	-0.0071	0.012	0.5578
rs116505298	T	0.035396	0.005126	5.20955e-12	-0.0263	0.0403	0.5139
rs116551300	G	0.045404	0.005492	1.44012e-16	0.0145	0.0303	0.6308
rs11656414	G	0.01146	0.00192	2.45997e-09	-0.0195	0.0102	0.05517
rs11657135	G	-0.011956	0.002155	2.97002e-08	-0.0059	0.0117	0.6161
rs116611693	T	-0.024136	0.004091	3.74999e-09	0.0149	0.021	0.4781
rs116672192	A	-0.050865	0.008291	8.77991e-10	0.0048	0.0351	0.8907
rs11667653	T	-0.018123	0.00246	1.83992e-13	-0.0103	0.0135	0.447
rs11669810	G	-0.014243	0.001969	4.8899e-13	0.0356	0.0109	0.001064
rs116707877	T	-0.049516	0.007103	3.26964e-12	-0.0825	0.0548	0.1326
rs11671273	C	0.013299	0.002145	5.81005e-10	0.0021	0.012	0.8605
rs11671493	T	-0.012628	0.002261	2.38002e-08	-0.0146	0.0123	0.2337
rs11676298	G	0.026968	0.0024	2.86022e-29	0.0129	0.0127	0.3099
rs11684463	T	-0.04727	0.002015	1.30017e-121	0.0166	0.0116	0.1507
rs116876036	T	0.020824	0.003402	9.56996e-10	-0.0334	0.0184	0.06894
rs11688289	C	-0.014843	0.002405	6.98007e-10	0.0001	0.0134	0.9925
rs11707962	C	0.034123	0.002473	2.93968e-43	-0.0043	0.0143	0.764
rs117125309	A	0.090506	0.008702	2.66011e-25	0.0442	0.0716	0.537
rs11715679	G	0.012433	0.002246	3.15e-08	0.0119	0.0136	0.3814
rs11730661	G	-0.014926	0.002089	9.28966e-13	0.0093	0.012	0.4381
rs117371109	T	0.050003	0.008201	1.10999e-09	0.0082	0.0435	0.8513
rs11742873	T	-0.01661	0.002601	1.75001e-10	-0.0017	0.0148	0.9077
rs11746	A	0.018036	0.001884	1.08993e-21	-0.0117	0.0102	0.252
rs11748	A	0.013731	0.001989	5.22998e-12	0.0029	0.0103	0.7782
rs117499775	C	-0.037875	0.005051	6.74062e-14	-0.0445	0.028	0.1112
rs117556162	A	0.044471	0.004114	3.30979e-27	0.007	0.0218	0.7492
rs117668473	A	0.03642	0.004675	6.95985e-15	-0.0157	0.0307	0.6093
rs117700119	A	0.026962	0.004172	1.06001e-10	0.0038	0.0197	0.8489
rs11771753	C	0.010886	0.001976	3.69999e-08	-0.0089	0.0103	0.3861
rs1177269	T	-0.013723	0.001974	3.71963e-12	0.0241	0.0101	0.01726
rs117939788	T	-0.062588	0.009422	3.19007e-11	0.0687	0.0443	0.1209
rs117988750	T	-0.05064	0.008994	1.84001e-08	0.0792	0.0607	0.1917
rs11800059	T	-0.025613	0.001882	3.87972e-42	0.0144	0.0101	0.1517
rs118001270	C	-0.041463	0.005497	4.81948e-14	0.0383	0.036	0.2871
rs118083884	A	-0.079917	0.00862	1.9602e-20	0.063	0.0556	0.2568
rs118092660	T	-0.032317	0.005471	3.57001e-09	0.0224	0.0305	0.4635
rs118160150	C	-0.068174	0.010934	4.64997e-10	-0.0575	0.0541	0.2886
rs118170056	T	-0.039459	0.003347	4.85959e-32	-0.0073	0.0165	0.6556
rs11839271	T	-0.015781	0.002068	2.41991e-14	0.0195	0.0108	0.07199
rs11857713	T	0.030021	0.003611	9.77012e-17	-0.0036	0.0227	0.8731
rs1190452	A	-0.013786	0.002092	4.54988e-11	0.0074	0.0109	0.4974
rs11928508	G	-0.013719	0.002085	4.82948e-11	-0.0055	0.011	0.6212
rs11994141	G	-0.01436	0.0022	6.91035e-11	0.0098	0.0118	0.4077
rs11996224	G	0.011623	0.002002	6.62995e-09	0.0028	0.0108	0.7945
rs12021809	A	-0.026344	0.003018	2.6903e-18	-0.0131	0.016	0.4144
rs12088882	T	0.034026	0.001914	1.29987e-70	0.0186	0.0102	0.0676
rs1215	G	-0.022804	0.002705	3.67029e-17	0.0233	0.0159	0.1427
rs12202737	T	0.012571	0.002097	2.1e-09	-0.0046	0.0116	0.6891
rs12208103	T	0.020416	0.002051	2.57988e-23	-0.0117	0.0104	0.2594
rs12299943	G	0.012414	0.002059	1.69001e-09	0.0099	0.0153	0.5176
rs12330507	A	-0.017085	0.002469	4.70977e-12	-0.0059	0.0127	0.6405
rs12338491	T	-0.014194	0.002204	1.24e-10	-0.0073	0.0113	0.5164
rs12379227	G	-0.01368	0.002355	6.47993e-09	-0.0091	0.0132	0.4874
rs12435486	A	0.012531	0.002215	1.57e-08	0.0204	0.012	0.09009
rs12447180	C	0.014949	0.002114	1.59001e-12	-0.0349	0.0109	0.001416
rs12459419	T	-0.024063	0.002015	7.76068e-33	-0.0213	0.0106	0.0448
rs12461821	A	-0.02086	0.00257	5.06058e-16	0.0038	0.0123	0.7589
rs12462938	G	-0.018556	0.002083	5.60015e-19	0.0002	0.0117	0.9896
rs12484074	A	0.030051	0.002291	2.83988e-39	0.0333	0.0122	0.00647
rs12505498	T	0.010857	0.001984	4.54004e-08	0.0113	0.0104	0.2762
rs12526696	A	0.037387	0.002688	6.06038e-44	-0.0267	0.0144	0.06336
rs12542907	G	-0.011147	0.00193	7.8701e-09	0.0158	0.0106	0.1369
rs12594029	T	-0.013906	0.001943	8.60003e-13	-0.01	0.0103	0.3283
rs12598978	G	0.055094	0.001917	1.58125e-181	-0.0029	0.0102	0.7752
rs1260326	C	-0.02397	0.001925	1.44012e-35	-0.008	0.0105	0.4483
rs12610663	T	0.011449	0.002037	1.96002e-08	-0.0176	0.0108	0.1027
rs12623165	T	-0.021551	0.002912	1.40994e-13	-0.0212	0.0132	0.1095
rs12629691	T	-0.012464	0.002046	1.13999e-09	0.0107	0.0108	0.3207
rs12640189	T	0.016369	0.002605	3.40001e-10	-0.0101	0.0131	0.4406
rs1264593	T	0.0146	0.001909	2.14981e-14	0.0038	0.0101	0.7063
rs12656316	C	-0.011506	0.001927	2.43002e-09	-0.0068	0.0107	0.5232
rs12700681	A	-0.011519	0.001983	6.44006e-09	-0.0062	0.0106	0.5609
rs12745411	T	0.016574	0.00192	6.31975e-18	-0.0145	0.0103	0.1597
rs12778448	T	-0.012855	0.002222	7.39997e-09	0.0131	0.0129	0.3076
rs12811205	G	-0.020687	0.002741	4.66015e-14	0.0033	0.0136	0.8095
rs12811832	A	-0.01621	0.002002	5.98963e-16	0.0041	0.0107	0.7047
rs12819494	T	0.020201	0.002915	4.38026e-12	0.0069	0.014	0.623
rs12881857	T	-0.020015	0.002385	4.9705e-17	0.0372	0.013	0.004294
rs12912653	G	0.012334	0.001937	1.98002e-10	-0.0073	0.0105	0.4868
rs1292069	C	-0.022504	0.001903	3.0903e-32	-0.0029	0.0102	0.7746
rs12949998	T	0.019058	0.003101	8.24005e-10	0.0226	0.0156	0.147
rs12950923	C	0.022923	0.002619	2.22024e-18	-0.017	0.014	0.2226
rs12952267	A	0.016803	0.002325	5.08979e-13	-0.0342	0.0132	0.009522
rs12952376	T	-0.020297	0.002043	3.08035e-23	-0.0113	0.0108	0.2954
rs1297265	G	0.011767	0.00191	7.43995e-10	-0.0173	0.0103	0.09115
rs1297770	T	0.023841	0.002411	4.92947e-23	-0.014	0.0136	0.3026
rs12981683	T	-0.018563	0.002397	1.00995e-14	0.0179	0.0118	0.1281
rs12991188	G	0.013253	0.002003	3.76964e-11	0.0109	0.0104	0.2963
rs13023957	G	0.014484	0.00195	1.17004e-13	0.008	0.0109	0.4614
rs13040562	A	-0.015257	0.002563	2.69998e-09	-0.0011	0.0137	0.9359
rs13041799	G	0.012933	0.001941	2.77013e-11	0.006	0.0103	0.5564
rs13065854	T	0.014	0.002142	6.59022e-11	0.0085	0.0129	0.5095
rs13077550	T	-0.013678	0.002109	9.21934e-11	-0.001	0.0117	0.9317
rs13133642	C	0.066249	0.002022	1e-200	0.0125	0.0103	0.2268
rs13139100	A	-0.012827	0.001997	1.38e-10	-0.0091	0.0106	0.3892
rs13143871	C	-0.014007	0.002164	9.97011e-11	-0.013	0.0115	0.2582
rs13199519	A	-0.014087	0.002146	5.37032e-11	0.0134	0.0111	0.2289
rs13203475	A	0.011284	0.001989	1.43999e-08	0.0072	0.0109	0.5104
rs13262073	G	-0.011887	0.002052	7.10003e-09	0.0089	0.011	0.4186
rs13270718	A	0.013445	0.00191	1.99986e-12	-0.0181	0.0103	0.07783
rs13306780	C	0.017915	0.002093	1.20005e-17	0.0012	0.0111	0.9162
rs13310449	G	-0.019418	0.001976	9.18967e-23	0.0024	0.0106	0.8183
rs13330176	A	0.012589	0.002273	3.12997e-08	0.0007	0.0129	0.9589
rs13346852	C	0.012374	0.001991	5.30994e-10	-0.0019	0.0105	0.8543
rs13389219	T	-0.012605	0.001928	6.48933e-11	0.0187	0.0104	0.07121
rs13402827	C	0.020534	0.003043	1.55991e-11	0.0071	0.0144	0.6207
rs13408590	A	-0.035534	0.004694	3.87972e-14	-0.0597	0.0274	0.02951
rs1344603	C	0.029335	0.002022	1.18987e-47	-0.0219	0.0108	0.04304
rs1345021	A	0.017338	0.002211	4.67951e-15	0.0117	0.0124	0.3424
rs1354034	C	0.022666	0.001925	5.62989e-32	-0.0045	0.0109	0.6827
rs137862059	G	0.057132	0.007382	1.05003e-14	-0.0549	0.0367	0.1349
rs1379551	G	-0.011898	0.002111	1.78e-08	0.006	0.0119	0.614
rs1382538	C	0.011892	0.002162	3.86999e-08	0.0144	0.0115	0.209
rs1384804	A	-0.050249	0.002188	1.07895e-116	-0.0172	0.0114	0.1296
rs139835583	T	0.034806	0.004656	8.07979e-14	-0.0496	0.0316	0.1157
rs1399180	C	0.025838	0.002529	1.82012e-24	-0.0581	0.0139	2.754e-05
rs139945218	A	-0.052845	0.009685	4.98001e-08	0.0072	0.0253	0.7749
rs139974673	C	0.054097	0.005994	1.89017e-19	-0.0332	0.037	0.3692
rs1402543	G	0.012135	0.00193	3.31002e-10	-0.0113	0.0105	0.2799
rs140392898	A	0.042855	0.007389	6.81993e-09	0.0087	0.0357	0.8075
rs140446749	A	-0.056845	0.008918	1.89998e-10	0.0477	0.0532	0.3705
rs140680668	A	0.051741	0.009236	2.17e-08	-0.0062	0.0843	0.9417
rs140763487	T	-0.048897	0.007981	9.25998e-10	0.0321	0.0616	0.603
rs141227787	A	0.06253	0.009525	5.38022e-11	0.0305	0.103	0.7672
rs141376666	T	0.042656	0.006258	9.66941e-12	0.0439	0.0491	0.3711
rs142239370	C	0.063158	0.004842	7.58927e-39	-0.007	0.0385	0.8563
rs142396597	A	-0.064717	0.009372	5.19996e-12	0.0218	0.0836	0.7943
rs142647938	A	0.050783	0.007121	1.03992e-12	-0.0557	0.0368	0.1304
rs142761146	A	0.015258	0.002451	4.93003e-10	-0.0135	0.014	0.3345
rs143025457	A	-0.035007	0.005417	1.06001e-10	0.0453	0.0226	0.04486
rs1431545	T	0.021141	0.002045	5.0501e-25	0.02	0.0112	0.07462
rs143256331	C	-0.068096	0.007275	8.49963e-21	-0.0182	0.0321	0.5708
rs143964259	G	0.038162	0.006614	8.16e-09	0.0171	0.0381	0.6529
rs144280225	T	-0.051171	0.008688	3.97e-09	0.0398	0.0376	0.29
rs1443693	C	-0.011357	0.002043	2.77997e-08	-0.0013	0.0107	0.9006
rs144520705	A	0.066726	0.011459	5.93007e-09	-0.1026	0.1202	0.3934
rs144682246	C	-0.060399	0.010623	1.32999e-08	0.0733	0.0419	0.08007
rs1448318	A	0.017849	0.001949	5.49035e-20	0.001	0.0104	0.9255
rs144866718	A	-0.036747	0.005224	2.08018e-12	-0.0027	0.0243	0.9132
rs1449265	G	-0.013836	0.001908	4.31023e-13	-0.0075	0.0102	0.4618
rs145605569	T	-0.018017	0.00216	7.70016e-17	-0.0021	0.0112	0.849
rs1456059	G	0.01286	0.002236	9.06004e-09	-0.0095	0.0116	0.4106
rs145719494	G	-0.030887	0.004077	3.71022e-14	-0.0253	0.025	0.312
rs1468297	G	0.027283	0.004507	1.45999e-09	0.0017	0.0258	0.9478
rs147300691	T	0.027796	0.004356	1.81001e-10	-0.0264	0.023	0.2506
rs1475217	C	-0.011125	0.001997	2.61e-08	-0.0102	0.0113	0.3644
rs147700878	A	0.025886	0.004635	2.39001e-08	-0.0191	0.0315	0.5437
rs1480029	A	0.014659	0.001896	1.10994e-14	0.0007	0.0102	0.9457
rs148601577	G	-0.048791	0.00702	3.78966e-12	0.0038	0.035	0.9143
rs1493694	T	0.020046	0.003045	4.77969e-11	0.0148	0.0153	0.3321
rs149453951	T	0.048621	0.006697	4.04017e-13	-0.0003	0.0361	0.9933
rs149960	T	-0.025946	0.00472	3.95003e-08	0.0695	0.0273	0.01106
rs149984502	T	0.047879	0.007054	1.18005e-11	0.0697	0.0417	0.09407
rs150066250	C	0.030815	0.005137	2.04e-09	0.0154	0.036	0.6679
rs150110	A	0.011704	0.002014	6.37001e-09	0.0001	0.0104	0.996
rs150803818	G	-0.027828	0.00466	2.41002e-09	-0.0395	0.0236	0.09474
rs151266279	A	0.104375	0.005836	1.79019e-71	-0.1062	0.0344	0.002043
rs1515114	G	0.011475	0.001884	1.15001e-09	-0.0145	0.0102	0.1551
rs1523178	C	-0.025694	0.002292	3.86011e-29	0.0079	0.0128	0.541
rs1533298	T	0.030959	0.002089	1.18987e-49	-0.0108	0.012	0.3689
rs1556257	C	0.013685	0.002226	8.07997e-10	-0.0034	0.012	0.7788
rs1580180	C	-0.010951	0.001995	4.14e-08	-0.0031	0.0104	0.7672
rs1633267	G	-0.017695	0.002759	1.45999e-10	-0.0189	0.0142	0.1833
rs1637366	G	0.01416	0.002205	1.40001e-10	-0.0026	0.0193	0.8928
rs163803	C	-0.025995	0.003869	1.9002e-11	0.009	0.0215	0.677
rs1646069	C	-0.018067	0.002868	3.07001e-10	-0.022	0.0159	0.1645
rs1677490	C	0.015901	0.002345	1.24997e-11	0.0245	0.0127	0.05273
rs16841904	T	-0.021806	0.002308	3.66016e-21	0.0275	0.0135	0.04075
rs16866187	C	0.033365	0.005659	3.83999e-09	0.0067	0.029	0.8176
rs16904181	A	0.019864	0.00207	8.87973e-22	-0.0238	0.0121	0.04963
rs16986308	A	-0.032274	0.002955	9.94947e-28	-0.0089	0.0131	0.4979
rs17005891	A	-0.024312	0.001766	4.42996e-43	0.0135	0.0124	0.2775
rs17041439	C	0.040938	0.004104	2.11009e-23	-0.0038	0.0241	0.8762
rs17055818	C	-0.029726	0.002177	2.14981e-42	-0.0118	0.0112	0.2949
rs17119	A	-0.01724	0.00238	4.56037e-13	0.0036	0.0157	0.8167
rs17138740	G	-0.01345	0.002312	6.12999e-09	-0.019	0.0126	0.1307
rs17151682	G	0.012755	0.002106	1.43001e-09	-0.0083	0.0127	0.5113
rs17180155	C	-0.01113	0.001936	9.21001e-09	-0.0016	0.0105	0.8759
rs17250217	A	0.013559	0.002307	4.31003e-09	0.0198	0.0123	0.107
rs17250539	T	0.015555	0.002825	3.76999e-08	-0.0147	0.0174	0.3993
rs17366643	C	0.014557	0.001889	1.3499e-14	-0.0112	0.0105	0.2827
rs17422797	T	0.105412	0.003685	6.54636e-180	-0.0396	0.0156	0.01102
rs1742982	G	0.032047	0.004394	3.13979e-13	0.0208	0.0346	0.5473
rs1755042	G	0.059034	0.010116	5.49997e-09	0.068	0.057	0.2331
rs175714	C	0.026141	0.00193	9.20026e-42	0.0352	0.0103	0.000636
rs17612648	G	0.058733	0.008413	3.04018e-12	0.0509	0.0587	0.3866
rs17659312	T	-0.01217	0.002049	2.93002e-09	-0.0015	0.0106	0.8904
rs17703261	T	0.009635	0.001731	2.66999e-08	-0.014	0.0143	0.3276
rs17710008	A	0.020604	0.002451	4.45041e-17	-0.0058	0.0149	0.6943
rs17776120	A	-0.011845	0.001946	1.2e-09	0.0057	0.0105	0.5847
rs1812594	C	0.018486	0.002326	2.02023e-15	0.0102	0.0118	0.3902
rs1822534	G	-0.034408	0.001932	7.21938e-71	0.0173	0.0107	0.1077
rs1823336	A	0.020473	0.002087	1.07994e-22	-0.0095	0.0109	0.3818
rs182472669	A	-0.050574	0.008674	5.68997e-09	-0.0457	0.0431	0.2891
rs1841439	A	0.012845	0.001963	6.19013e-11	-0.0136	0.0106	0.2006
rs184800959	A	-0.03419	0.005521	6.10998e-10	-0.0087	0.037	0.8137
rs1862362	G	-0.017513	0.001909	4.83949e-20	0.0115	0.0102	0.2597
rs1871859	T	0.019351	0.00287	1.6099e-11	0.0046	0.014	0.7449
rs187856913	A	0.048221	0.005006	6.24022e-22	-0.0041	0.0237	0.8633
rs1883151	T	-0.017675	0.002818	3.64998e-10	0.0136	0.0144	0.343
rs188626852	A	0.074763	0.009061	1.65006e-16	0.081	0.0514	0.1152
rs188811675	C	0.018908	0.003464	4.92006e-08	0.0054	0.0177	0.7585
rs1893033	T	-0.028193	0.003607	5.70033e-15	0.0107	0.0273	0.6953
rs1893592	C	0.014656	0.002084	2.1301e-12	-0.0125	0.011	0.2561
rs189426461	A	0.067103	0.008272	5.23962e-16	-0.0583	0.0562	0.2994
rs190446731	G	-0.040966	0.007152	1.03999e-08	-0.0843	0.0421	0.0453
rs190789	T	0.014534	0.002582	1.84999e-08	-0.0074	0.0141	0.6006
rs1933295	G	-0.013819	0.002272	1.22e-09	0.0031	0.012	0.795
rs1961323	G	-0.011633	0.001907	1.09001e-09	0.0039	0.0102	0.7046
rs1966865	A	0.027118	0.002032	1.35988e-40	0.0128	0.0111	0.2472
rs1967115	A	0.016769	0.001955	1.03992e-17	0.0069	0.0105	0.51
rs1991431	A	0.023776	0.001903	8.91046e-36	0.0204	0.0102	0.04665
rs2016851	C	-0.012929	0.002104	8.23e-10	-0.0047	0.0112	0.6771
rs205438	T	0.015319	0.002138	8.12082e-13	0.0168	0.0111	0.1295
rs2055101	T	-0.013407	0.001901	1.83992e-12	0.0035	0.0102	0.7279
rs2068485	G	0.010843	0.001945	2.55e-08	0.0103	0.0101	0.3082
rs2070454	C	-0.017873	0.003156	1.52999e-08	-0.0314	0.0152	0.03946
rs2072804	A	-0.025856	0.002051	2.11982e-36	-0.0079	0.0113	0.4859
rs2075022	T	0.010924	0.002002	4.97004e-08	0.0124	0.0106	0.2432
rs2075998	C	-0.015628	0.001948	1.08993e-15	-0.0067	0.011	0.5451
rs2089979	G	-0.034539	0.001922	4.10015e-72	-0.0052	0.0103	0.6106
rs2100139	C	0.015201	0.00199	2.32006e-14	0.018	0.0104	0.08412
rs2101975	G	-0.026897	0.001912	6.9199e-45	-0.0124	0.0103	0.2286
rs2111485	G	-0.016757	0.001928	3.83001e-18	0.0116	0.0105	0.2688
rs2112856	T	0.013127	0.002122	6.38999e-10	-0.0049	0.0117	0.6767
rs2113812	G	0.01648	0.001893	3.29989e-18	-0.0036	0.0103	0.7259
rs212856	C	0.013375	0.002158	5.88993e-10	-0.0024	0.0126	0.85
rs2157691	C	0.029828	0.002127	1.23994e-44	-0.0084	0.0111	0.4492
rs2209627	G	-0.021529	0.002537	2.25009e-17	-0.0115	0.0134	0.3906
rs2228015	C	-0.052801	0.005118	6.29071e-25	0.0284	0.0331	0.3916
rs2233655	C	0.058102	0.008333	3.22998e-12	-0.0118	0.0314	0.7075
rs2235413	T	-0.012031	0.001894	2.19999e-10	0.0314	0.0102	0.002127
rs2238161	G	-0.023132	0.004088	1.57e-08	-0.0348	0.0234	0.1365
rs2238792	T	0.021802	0.002176	1.33015e-23	-0.0169	0.0106	0.1109
rs2248919	G	0.036622	0.001982	3.59998e-76	-0.003	0.0111	0.7884
rs2249989	G	-0.022599	0.002238	6.12068e-24	-0.0177	0.0126	0.1605
rs2259573	G	0.012983	0.001982	5.94019e-11	0.0029	0.0105	0.7832
rs2267911	T	-0.012878	0.001932	2.72019e-11	0.0105	0.0104	0.3127
rs2269296	C	0.01384	0.002	4.63981e-12	0.0293	0.0106	0.005853
rs2273215	A	-0.014956	0.001984	5.03965e-14	0.003	0.0103	0.7693
rs2275902	C	-0.016113	0.002059	5.22035e-15	0.0031	0.0113	0.7851
rs2278772	A	0.018601	0.002258	1.83992e-16	-0.0367	0.013	0.004897
rs2281559	T	0.01479	0.00247	2.17e-09	0.0021	0.0124	0.8637
rs2281734	A	0.011468	0.001993	8.94994e-09	0.0057	0.0106	0.5908
rs2282718	A	-0.017559	0.002016	3.25012e-18	-0.0263	0.0104	0.01119
rs228842	T	0.011914	0.001931	7.09006e-10	0.0063	0.0107	0.554
rs2291900	A	0.016877	0.002114	1.49005e-15	0.0007	0.011	0.9501
rs2294861	T	0.019028	0.002069	3.83972e-20	-0.0291	0.0115	0.01148
rs2297103	T	-0.015839	0.002356	1.85012e-11	0.0104	0.0113	0.3565
rs2297508	G	-0.022432	0.002068	2.19989e-27	-0.011	0.0104	0.2878
rs2297702	A	-0.020436	0.003478	4.31996e-09	-0.0247	0.0175	0.158
rs2297715	G	-0.017222	0.001886	7.30971e-20	0.0027	0.0101	0.7922
rs2298552	T	0.016509	0.001891	2.71019e-18	-0.013	0.0101	0.1989
rs2298850	C	-0.014216	0.00211	1.66994e-11	-0.0174	0.0122	0.1522
rs2304776	T	-0.016413	0.001889	3.80978e-18	0.0115	0.0102	0.2604
rs2305291	A	0.014084	0.00251	2.07e-08	-0.0208	0.015	0.1636
rs2313532	A	-0.014305	0.001943	1.86982e-13	-0.0044	0.0106	0.6758
rs2313571	T	0.016883	0.001983	1.80011e-17	-0.0077	0.0108	0.4761
rs231509	T	-0.021532	0.003516	9.37994e-10	-0.0102	0.0174	0.5571
rs2327531	G	0.016613	0.002328	9.92887e-13	-0.0138	0.0149	0.3568
rs2346415	T	-0.010652	0.001937	3.92004e-08	0.0015	0.0105	0.8861
rs2347784	G	0.028115	0.002154	6.95024e-39	-0.0424	0.011	0.0001164
rs235220	T	0.015728	0.00259	1.29999e-09	0.0006	0.013	0.9657
rs2353701	C	0.011454	0.001905	1.85999e-09	-0.0208	0.0103	0.0437
rs2371108	T	0.020733	0.001732	5.60015e-33	-0.0037	0.0104	0.7259
rs238914	A	0.012328	0.001937	2.03002e-10	-0.0029	0.0104	0.7815
rs2403246	G	0.011959	0.00192	4.81005e-10	0.0086	0.0103	0.4017
rs2412544	T	-0.016169	0.001949	1.13006e-16	0.0042	0.0102	0.6795
rs2427964	C	0.013728	0.002098	6.24022e-11	0.0085	0.0108	0.4318
rs2462017	A	0.013995	0.002002	2.87012e-12	0.0141	0.0115	0.2197
rs2469096	G	-0.012567	0.001912	5.08979e-11	0.0103	0.0102	0.3106
rs247557	G	-0.010997	0.00189	6.05006e-09	0.0015	0.0101	0.8835
rs2476601	G	0.054421	0.003132	1.46994e-67	0.0426	0.0146	0.003583
rs247826	T	0.038651	0.002294	1.18987e-63	0.0105	0.0119	0.3756
rs2489279	G	0.017602	0.001997	1.27997e-18	0.0181	0.0109	0.0983
rs2491084	A	0.012876	0.002009	1.5e-10	-0.0045	0.0103	0.665
rs2497296	C	-0.012261	0.002243	4.71998e-08	0.0072	0.0121	0.549
rs251398	C	-0.017302	0.001922	2.39001e-19	0.0086	0.0103	0.4036
rs252491	G	0.014445	0.001922	5.86949e-14	0.0066	0.0102	0.5156
rs2542573	C	-0.014819	0.002005	1.51985e-13	-0.0058	0.0106	0.5835
rs2548256	T	0.014003	0.001946	6.48933e-13	0.0008	0.0103	0.9399
rs2548499	G	0.018985	0.002326	3.4898e-16	-0.0085	0.013	0.5133
rs2579088	T	0.014829	0.002104	1.9002e-12	0.007	0.0113	0.5358
rs2594716	T	0.036743	0.002024	1.32008e-73	-0.0043	0.0107	0.6886
rs2598417	T	0.014774	0.002162	8.64968e-12	-0.0139	0.0127	0.2732
rs259967	C	-0.021668	0.001903	5.30029e-30	-0.0052	0.0102	0.6111
rs259981	A	-0.027105	0.001992	3.91021e-42	0.0229	0.0107	0.0315
rs2672083	C	0.015277	0.002262	1.51008e-11	-0.0035	0.0127	0.7825
rs2706239	A	0.025618	0.002651	4.66982e-22	-0.0147	0.0139	0.2917
rs2710804	C	0.013802	0.001953	1.63005e-12	-0.0016	0.0104	0.8766
rs2713602	G	0.016061	0.001929	8.77001e-17	0.0061	0.0103	0.55
rs2738744	G	0.015326	0.002145	9.30037e-13	0.0167	0.0115	0.1451
rs2755253	T	-0.030903	0.002072	2.87012e-50	0.0103	0.0109	0.3422
rs2800883	C	-0.011981	0.001958	9.7699e-10	0.0003	0.0106	0.979
rs2802268	G	0.013385	0.002327	9.04003e-09	0.0004	0.0122	0.9717
rs2807303	A	0.021641	0.001999	2.78997e-27	0.0008	0.011	0.9425
rs2811467	T	-0.015081	0.002399	3.34003e-10	0.016	0.0133	0.2298
rs2812208	C	-0.0587	0.006592	5.64027e-19	-0.0108	0.0324	0.74
rs2841572	T	0.016186	0.002076	6.70965e-15	-0.0082	0.0122	0.5008
rs284324	A	0.011003	0.001993	3.46003e-08	0.0006	0.0104	0.9511
rs2845572	A	-0.021726	0.003372	1.22e-10	0.02	0.0139	0.1482
rs28507165	T	0.012636	0.002232	1.54e-08	0.0053	0.0109	0.6228
rs2853336	A	-0.012511	0.001897	4.41977e-11	-0.0063	0.0101	0.5322
rs28533432	T	-0.025074	0.002098	7.16968e-33	0.0304	0.011	0.005669
rs28539372	A	0.038051	0.002032	3.37987e-78	-0.0182	0.0109	0.09536
rs2853951	T	0.075987	0.001929	1e-200	-0.0136	0.0104	0.1917
rs28574812	G	-0.01424	0.002608	4.87001e-08	0.0113	0.0131	0.3884
rs28588745	T	0.02245	0.002348	1.24997e-21	-0.0122	0.0137	0.3763
rs28645957	A	-0.019045	0.002749	4.45041e-12	0.0046	0.0134	0.7317
rs28660034	G	-0.014799	0.00265	2.39999e-08	0.0127	0.0154	0.4116
rs28688110	T	0.020679	0.003146	5.08979e-11	0.0257	0.0166	0.1201
rs28710104	G	-0.014333	0.002031	1.74985e-12	0.004	0.0112	0.7242
rs28732146	A	0.05251	0.002378	5.71479e-108	0.0157	0.013	0.2268
rs28971348	T	0.011703	0.001983	3.69999e-09	0.0011	0.0103	0.9138
rs2908425	A	0.014205	0.002044	3.78007e-12	-0.0115	0.0107	0.2805
rs291040	C	0.014042	0.002039	5.86003e-12	-0.0027	0.0107	0.8022
rs2913965	A	0.013148	0.002359	2.56998e-08	-0.001	0.0126	0.9397
rs2920879	C	0.014169	0.001925	1.91999e-13	-0.0185	0.0103	0.07292
rs2922755	T	0.015605	0.001887	1.42988e-16	0.0188	0.0103	0.06772
rs2935104	G	0.021027	0.003381	5.16e-10	0.0322	0.0195	0.09839
rs2964199	C	-0.014172	0.002032	3.20996e-12	0	0.0106	0.9969
rs2965160	G	-0.011766	0.001989	3.40001e-09	-0.0079	0.0106	0.4575
rs2980888	C	-0.01534	0.002067	1.21004e-13	0.0054	0.0117	0.6464
rs304154	C	0.011965	0.002045	5e-09	-0.0152	0.0109	0.1644
rs309375	A	0.019206	0.001951	7.83971e-23	-0.0023	0.0102	0.8231
rs3102347	G	-0.022294	0.002628	2.27982e-17	-0.0055	0.0131	0.6759
rs3118469	T	0.029198	0.00206	1.50003e-45	0.0112	0.0105	0.2878
rs318493	G	0.012947	0.002196	3.83999e-09	-0.0062	0.0126	0.6199
rs332507	C	-0.01527	0.002298	3.12033e-11	-0.0126	0.0128	0.3232
rs333947	A	0.026422	0.002667	4.08978e-23	-0.0103	0.0141	0.4672
rs33914440	T	-0.032756	0.003733	1.82012e-18	0.0153	0.0187	0.4139
rs33967958	C	-0.023733	0.00207	2.09991e-30	-0.0132	0.015	0.3789
rs34025077	G	-0.032806	0.003133	1.24997e-25	0.04	0.0191	0.03619
rs34089598	C	0.04896	0.001924	9.28966e-143	-0.0094	0.0103	0.3592
rs34140544	C	0.017044	0.001996	1.39991e-17	-0.0038	0.0108	0.7234
rs34185798	A	-0.046313	0.008242	1.96002e-08	0.0164	0.0572	0.7745
rs34229224	A	-0.047882	0.008049	2.78003e-09	0.0366	0.0539	0.4972
rs34246472	A	-0.026589	0.004165	1.78999e-10	0.0103	0.0322	0.7495
rs34327	C	-0.025891	0.001907	5.91017e-42	0.0104	0.0104	0.3165
rs343812	A	0.015136	0.00207	2.72019e-13	0.0023	0.0108	0.8318
rs34487722	C	0.021496	0.00259	1.08993e-16	0.0097	0.0156	0.5349
rs34517439	A	0.01622	0.002947	3.79997e-08	0.0112	0.0156	0.4717
rs34562738	A	0.0128	0.002246	1.24e-08	0.0028	0.0128	0.8294
rs34571768	A	0.018487	0.002865	1.13e-10	-0.0053	0.0153	0.7311
rs34618114	A	-0.020738	0.003455	2.01002e-09	0.0308	0.0189	0.1038
rs34662054	C	0.014295	0.002067	4.79954e-12	0.0083	0.0111	0.4533
rs34664889	A	0.020387	0.002574	2.47002e-15	-0.0133	0.0132	0.3144
rs34850939	A	0.048075	0.002086	1.6293e-117	0.0105	0.0107	0.3281
rs34889187	C	0.016043	0.002189	2.44006e-13	0.0021	0.0119	0.8601
rs34952318	A	-0.034653	0.004482	1.10994e-14	0.0423	0.0203	0.03705
rs35001362	A	-0.015094	0.002236	1.51985e-11	-0.0103	0.0126	0.4145
rs35006008	C	0.017017	0.002297	1.33015e-13	-0.0184	0.0131	0.1612
rs35008260	G	0.01484	0.002272	6.77954e-11	0.0337	0.0147	0.02143
rs35114152	G	0.024676	0.00227	1.72982e-27	-0.0046	0.0114	0.6858
rs35186877	A	0.031862	0.002332	1.93999e-42	0.0279	0.0135	0.03885
rs35235	C	0.01214	0.00192	2.63998e-10	-0.0031	0.0102	0.7638
rs35345753	G	-0.026515	0.002334	6.95024e-30	-0.001	0.0131	0.9393
rs35521481	C	0.019592	0.003063	1.63999e-10	-0.0258	0.0147	0.0798
rs35592432	C	0.108539	0.006203	1.67996e-68	-0.039	0.0271	0.1504
rs35720801	A	-0.019895	0.002178	6.91035e-20	-0.0015	0.0112	0.8968
rs35990726	T	0.039253	0.006955	1.71002e-08	0.0054	0.0428	0.8989
rs360017	G	-0.021106	0.002273	1.69005e-20	-0.0258	0.0123	0.03551
rs36020612	T	0.020654	0.002431	2.05022e-17	-0.0059	0.0126	0.6385
rs36062651	A	0.011672	0.002	5.53006e-09	-0.016	0.0109	0.1414
rs36084354	A	-0.060717	0.003409	6.59933e-71	-0.0357	0.0179	0.04619
rs3731211	A	0.043598	0.002107	5.14044e-95	-0.005	0.012	0.6782
rs3732378	A	0.034802	0.002493	3.04018e-44	-0.0139	0.0134	0.2986
rs3735485	G	0.044361	0.002643	3.55959e-63	-0.0041	0.014	0.7727
rs3735609	G	-0.014715	0.002194	2.03986e-11	0.0076	0.0111	0.4922
rs3741494	T	-0.02147	0.003352	1.55998e-10	-0.0172	0.019	0.3637
rs3744711	G	0.017039	0.002721	3.94003e-10	0.0132	0.0142	0.355
rs3748022	T	-0.024901	0.00229	1.66994e-27	0.035	0.0125	0.004919
rs3749748	T	-0.025966	0.002199	3.93007e-32	-0.0442	0.0135	0.00109
rs3761846	T	0.020501	0.001907	6.26037e-27	-0.0273	0.0102	0.007539
rs3765295	T	0.026371	0.004464	3.57001e-09	0.0327	0.0188	0.08228
rs3782473	C	-0.013602	0.002226	1.03001e-09	-0.016	0.011	0.1463
rs3789087	T	-0.017499	0.002556	7.83971e-12	0.0113	0.0145	0.4348
rs3797727	A	0.019727	0.002999	4.93969e-11	-0.006	0.0168	0.7214
rs3801204	A	-0.014435	0.002369	1.13e-09	0.0016	0.0131	0.904
rs3803004	A	-0.010742	0.00195	3.71997e-08	-0.0018	0.0103	0.864
rs3806155	T	0.034581	0.005266	5.31986e-11	0.0183	0.0265	0.489
rs3807121	G	0.013808	0.002062	2.22024e-11	0.0166	0.0115	0.1474
rs3809114	A	-0.013081	0.001943	1.74985e-11	0.0209	0.0103	0.04111
rs3809790	T	-0.01651	0.001892	2.74979e-18	0.0132	0.0101	0.1916
rs3810276	A	-0.01182	0.001953	1.47001e-09	0.0039	0.0103	0.7037
rs3810818	C	-0.018248	0.002353	9.13061e-15	0.0035	0.0126	0.7787
rs3811444	T	0.014691	0.001997	1.99022e-13	0.0057	0.0106	0.5929
rs3812849	C	0.04349	0.002142	1.32008e-91	-0.0076	0.0116	0.5091
rs3823434	T	-0.035888	0.006431	2.45997e-08	0.0028	0.0286	0.9218
rs3825205	T	-0.026171	0.003535	1.38995e-13	0.0273	0.0175	0.1185
rs3851820	T	-0.017551	0.002175	7.37055e-16	0.01	0.0116	0.3867
rs399538	C	0.013359	0.002196	1.21001e-09	0.0222	0.0125	0.07457
rs4073003	G	-0.02143	0.002851	5.83042e-14	-0.0025	0.0142	0.8599
rs4102217	C	-0.016351	0.002392	8.39073e-12	0.0255	0.0158	0.1063
rs41287280	G	0.095742	0.006645	5.17011e-47	0.0037	0.0314	0.9059
rs41317270	T	-0.018469	0.002479	9.81974e-14	0.0017	0.0151	0.9109
rs4140870	C	-0.015857	0.002853	2.81002e-08	0.0012	0.0139	0.934
rs419470	G	0.014977	0.002097	9.49948e-13	0.0205	0.0112	0.06736
rs4319365	A	-0.01934	0.001904	3.25987e-24	0.009	0.0102	0.3791
rs4329504	G	-0.013235	0.001915	4.96021e-12	-0.0102	0.0103	0.3225
rs4335411	A	-0.015758	0.00244	1.09999e-10	-0.0156	0.013	0.2277
rs4358873	C	0.014284	0.00259	3.55001e-08	-0.0074	0.013	0.5673
rs4394929	T	0.011918	0.002162	3.62001e-08	-0.0109	0.0121	0.369
rs440446	G	-0.012047	0.001986	1.34999e-09	-0.0306	0.0108	0.004675
rs4406174	T	0.018355	0.003281	2.27002e-08	-0.0096	0.0147	0.5137
rs4411786	C	-0.045103	0.002147	6.38999e-98	-0.0157	0.0115	0.1713
rs4530278	T	0.017139	0.00198	5.23962e-18	0.0066	0.0105	0.5315
rs45524632	A	0.051768	0.006282	1.80011e-16	-0.0221	0.0393	0.5728
rs45528934	T	-0.020532	0.00258	1.85012e-15	-0.0209	0.0152	0.168
rs45600936	T	0.139991	0.010245	1.82012e-42	-0.1555	0.0824	0.0593
rs4619033	G	-0.019043	0.002139	5.7306e-19	-0.0234	0.0116	0.04291
rs4645881	T	0.020784	0.002791	1e-13	-0.0119	0.0145	0.4132
rs464609	A	0.011801	0.001899	5.30005e-10	0.0061	0.0102	0.5484
rs4655783	C	-0.018533	0.001898	1.71989e-22	0.0079	0.0104	0.4466
rs4660128	C	-0.024767	0.003138	3.12033e-15	0.0063	0.0188	0.7392
rs4675364	T	-0.015221	0.002126	8.42946e-13	-0.0131	0.0118	0.2663
rs4676608	C	-0.012613	0.002031	5.49997e-10	0.0009	0.011	0.9376
rs4681780	T	-0.012469	0.001975	2.81002e-10	-0.0036	0.0149	0.8081
rs4696314	C	0.014209	0.001906	9.33039e-14	-0.0153	0.0102	0.1328
rs4711790	T	-0.017265	0.001993	4.87978e-18	-0.0057	0.0105	0.587
rs4718976	C	-0.017869	0.002085	1.10002e-17	0.0027	0.0107	0.8019
rs4719885	G	0.018998	0.002224	1.38995e-17	-0.0157	0.0119	0.1865
rs4722840	G	-0.014067	0.002008	2.5698e-12	0.0142	0.0104	0.1708
rs4737010	A	0.026819	0.002264	2.47002e-32	0.018	0.0117	0.1236
rs4743469	A	-0.032476	0.005045	1.25e-10	0.0482	0.0283	0.08882
rs4766800	C	-0.010595	0.00192	3.50002e-08	-0.0044	0.0102	0.6623
rs4766986	C	-0.041325	0.004868	2.21004e-17	0.0254	0.0302	0.4006
rs4788925	C	0.023412	0.004055	7.97003e-09	-0.03	0.02	0.1328
rs4789294	G	0.02652	0.002301	1.05003e-30	0.0123	0.0132	0.3523
rs4793837	C	0.014564	0.002592	1.97002e-08	0.0077	0.0152	0.6145
rs4802866	A	-0.011814	0.002109	2.17e-08	0.0197	0.0111	0.07615
rs4805881	C	-0.015028	0.00203	1.40994e-13	0.0028	0.0107	0.7924
rs4807543	T	0.023866	0.004347	4.10998e-08	0.053	0.0277	0.0552
rs4834240	T	-0.022068	0.002055	7.28954e-27	-0.0001	0.0109	0.9952
rs4842921	A	0.011151	0.001938	8.87994e-09	-0.0161	0.0106	0.129
rs4849169	C	0.020898	0.0019	4.14e-28	0.0067	0.0102	0.512
rs4880192	G	0.029356	0.002198	1.16011e-40	-0.0201	0.0111	0.07048
rs4887023	G	0.011017	0.001942	1.43999e-08	0.0022	0.0103	0.832
rs4889539	T	0.034771	0.004889	1.18005e-12	-0.0314	0.029	0.2789
rs4895429	C	0.014063	0.001946	5.14044e-13	-0.0148	0.0104	0.1528
rs4899037	C	0.01228	0.002215	3.05e-08	-0.0042	0.0122	0.73
rs4902750	A	-0.014363	0.002626	4.58997e-08	0.0031	0.0143	0.8305
rs4907236	T	0.011477	0.002095	4.41001e-08	-0.0044	0.012	0.7129
rs4935734	A	0.010508	0.001896	3.05e-08	-0.0041	0.0102	0.686
rs4940572	A	0.023283	0.002808	1.17004e-16	-0.0183	0.0141	0.1943
rs494091	C	0.02706	0.001901	6.35038e-46	0.0033	0.0101	0.7416
rs4947482	T	0.011157	0.002007	2.76001e-08	-0.0222	0.0108	0.03968
rs4948492	T	-0.021918	0.001998	5.68984e-28	0.0017	0.0118	0.8844
rs4948822	G	0.012732	0.002238	1.31999e-08	0.0094	0.0116	0.4203
rs4952244	A	0.012737	0.002135	2.5e-09	0.0113	0.0114	0.3224
rs4953268	T	0.01322	0.002221	2.71e-09	-0.0178	0.0115	0.122
rs4963668	A	0.016008	0.002572	4.95998e-10	-0.0215	0.0147	0.1433
rs4972950	A	0.021567	0.003043	1.42004e-12	-0.0118	0.0148	0.4246
rs4973385	C	-0.012311	0.002098	4.52002e-09	-0.0085	0.0111	0.4445
rs4976642	A	0.024419	0.002519	3.44033e-22	-0.0074	0.012	0.5368
rs4987852	C	0.023173	0.003772	8.3299e-10	0.0266	0.0167	0.11
rs4987855	T	-0.024077	0.003242	1.16011e-13	0.0068	0.0211	0.7465
rs501461	T	-0.017739	0.001941	6.75927e-20	0.009	0.0103	0.3848
rs5026470	G	0.036884	0.001892	1.45011e-84	-0.0302	0.0101	0.002733
rs5028951	T	0.018965	0.00316	2.01002e-09	-0.0142	0.0183	0.4382
rs5030672	A	-0.062836	0.010611	3.27997e-09	0.0011	0.0344	0.975
rs504045	G	0.017247	0.00206	6.03949e-17	0.0095	0.0107	0.3746
rs517328	T	-0.010919	0.001999	4.79999e-08	-0.0057	0.0108	0.5996
rs531498	C	0.013499	0.001983	1.02991e-11	0.0055	0.0104	0.5976
rs531864	T	-0.01285	0.001989	1.06999e-10	0.0034	0.0106	0.7498
rs533483	A	-0.014327	0.002238	1.58001e-10	0.0251	0.0123	0.04159
rs545755	C	0.014545	0.001914	3.05985e-14	-0.0032	0.0103	0.7534
rs5498	G	-0.043577	0.001983	6.05341e-107	0.0186	0.0101	0.06601
rs55734382	T	0.01777	0.002015	1.20005e-18	0.0095	0.0115	0.4093
rs55753183	C	-0.015107	0.001994	3.69999e-14	0.0088	0.0112	0.4295
rs55788757	A	-0.016196	0.00269	1.78e-09	0.0114	0.0133	0.3898
rs55867915	T	-0.030316	0.003572	2.25009e-17	-0.0117	0.0168	0.4848
rs55982282	A	0.061557	0.002764	8.70964e-110	-0.0283	0.0169	0.09319
rs56094005	G	-0.040102	0.004704	1.6099e-17	-0.0772	0.0209	0.0002215
rs56179616	T	0.031193	0.002167	6.22014e-47	0.0043	0.0118	0.7151
rs56188865	C	-0.011303	0.001952	7.26006e-09	0.0048	0.0106	0.6515
rs56228609	T	-0.011596	0.002051	1.62002e-08	-0.0207	0.0111	0.06304
rs56252104	T	0.018921	0.002172	3.12033e-18	0.0036	0.0117	0.7614
rs565416	T	-0.012038	0.002067	5.91003e-09	-0.0009	0.0112	0.9367
rs56850780	T	-0.02142	0.003625	3.55001e-09	0.0227	0.0215	0.292
rs57729820	A	0.018437	0.002778	3.32966e-11	0.0146	0.0145	0.3116
rs57994514	A	0.018591	0.002835	5.61953e-11	-0.0157	0.0144	0.2758
rs58408429	C	-0.023618	0.002428	2.41991e-22	0.0153	0.012	0.2041
rs58509476	T	0.026714	0.002092	2.64972e-37	0.0059	0.0109	0.5866
rs58667319	T	-0.02322	0.00289	9.9106e-16	0.0072	0.017	0.6694
rs58826315	C	-0.064382	0.004632	6.94065e-44	-0.0417	0.0397	0.2933
rs58845524	G	-0.012129	0.001901	1.81999e-10	-0.0103	0.0101	0.3097
rs59179632	C	-0.019931	0.003502	1.29e-08	0.0162	0.0169	0.3355
rs59241596	T	-0.013909	0.002208	3.09001e-10	-0.0005	0.0109	0.96
rs5998509	T	-0.040865	0.002471	2.18978e-61	0.0276	0.0123	0.02557
rs6001858	G	-0.015263	0.002175	2.36974e-12	-0.0046	0.0121	0.7003
rs6009946	T	0.012588	0.002204	1.15001e-08	-0.0127	0.0109	0.2446
rs6011278	C	0.024557	0.00376	6.77018e-11	-0.006	0.0218	0.7838
rs6015663	G	-0.01135	0.001918	3.36001e-09	-0.0086	0.0102	0.4013
rs6020560	C	0.018782	0.001894	3.67959e-23	-0.0021	0.0101	0.8324
rs6025	C	-0.036939	0.006286	4.31003e-09	0.0121	0.0368	0.7415
rs6031444	T	-0.014841	0.001948	2.64972e-14	-0.0122	0.0103	0.237
rs603424	A	0.020453	0.002498	2.77971e-16	0.0058	0.0147	0.6914
rs6039957	A	0.012001	0.001951	7.95005e-10	0.0153	0.0107	0.1534
rs60505738	T	0.025978	0.0035	1.20005e-13	0.0019	0.016	0.9047
rs6054427	A	-0.010988	0.001965	2.29002e-08	-0.0039	0.011	0.7254
rs6055955	T	-0.027115	0.001896	2.35017e-46	0.0017	0.0101	0.8637
rs60580948	G	-0.017817	0.002756	1.03999e-10	0.0143	0.0132	0.2784
rs60600003	G	0.029505	0.003164	1.18005e-20	-0.0072	0.0172	0.6759
rs60633358	C	-0.02173	0.00279	7.18952e-15	0.0162	0.0148	0.2754
rs6063965	A	0.022749	0.002999	3.46019e-14	-0.0286	0.0146	0.05056
rs6065668	T	-0.013523	0.002142	2.81002e-10	-0.0308	0.0119	0.009364
rs6072080	T	0.019842	0.001942	1.77011e-24	0.0028	0.0103	0.7843
rs6077868	T	-0.017055	0.002379	7.89951e-13	-0.0033	0.0137	0.8079
rs61025394	A	-0.01575	0.002316	1.07004e-11	-0.0077	0.0119	0.5186
rs6103270	G	-0.013672	0.002275	1.90999e-09	0.0052	0.0125	0.6802
rs610578	G	-0.011154	0.001996	2.34002e-08	-0.0184	0.0107	0.08558
rs611847	G	0.014579	0.002003	3.53021e-13	-0.0045	0.0112	0.6861
rs61318787	A	-0.022414	0.002247	2.06016e-23	-0.003	0.0116	0.7993
rs61387190	T	0.031603	0.0026	5.81032e-34	0.007	0.0134	0.6001
rs616582	C	0.01754	0.001924	8.30998e-20	-0.0007	0.0104	0.9445
rs61750929	T	-0.070296	0.004108	1.35988e-65	-0.0093	0.0231	0.6866
rs61751862	C	-0.101517	0.009945	1.9602e-24	0.054	0.0328	0.09967
rs61778219	T	0.023251	0.002746	2.66993e-17	0.0279	0.0159	0.07872
rs61833743	T	-0.043752	0.005288	1.35988e-16	0.0904	0.0304	0.002892
rs61850684	A	-0.032458	0.002245	2.59e-47	-0.015	0.0132	0.2546
rs61863767	T	0.013439	0.001927	3.16009e-12	0.0131	0.0102	0.1988
rs61867141	A	-0.017128	0.002531	1.36994e-11	0.0096	0.0128	0.4531
rs61890767	C	0.016932	0.00215	3.53021e-15	-0.0026	0.0121	0.8273
rs61912568	G	-0.014378	0.002598	3.2e-08	0.027	0.0138	0.0504
rs61944375	C	0.070677	0.007864	2.6903e-19	0.0511	0.0706	0.4692
rs61947791	C	-0.027829	0.004598	1.47001e-09	-0.0542	0.0314	0.08461
rs62019188	A	-0.013005	0.00193	1.65006e-11	0.0066	0.0103	0.5209
rs62057182	A	0.049578	0.007485	3.62994e-11	0.1258	0.0508	0.01318
rs62070638	G	0.01499	0.00249	1.78999e-09	-0.0045	0.0128	0.7257
rs62084697	A	0.013821	0.002332	3.17001e-09	0.0039	0.0122	0.7489
rs62118061	A	0.02332	0.001993	1.33015e-31	-0.0449	0.0107	2.97e-05
rs62131102	A	-0.032165	0.003723	5.94019e-18	-0.0124	0.0185	0.5015
rs62160910	C	-0.024345	0.004149	4.53002e-09	0.01	0.0231	0.6634
rs62237815	G	-0.022846	0.003512	8.05935e-11	0.0002	0.0165	0.9913
rs62241216	G	-0.012414	0.001982	3.87998e-10	0.0089	0.0102	0.3838
rs62264487	C	-0.014449	0.002395	1.64999e-09	-0.0195	0.0125	0.1203
rs62334097	G	-0.018812	0.002993	3.38003e-10	-0.0102	0.0133	0.4452
rs62395271	C	0.133596	0.008567	8.95983e-55	-0.1338	0.0996	0.1792
rs62395789	A	0.051547	0.004665	2.39001e-28	0.0052	0.0225	0.8178
rs62428835	T	0.014776	0.002597	1.29999e-08	-0.0193	0.0152	0.2047
rs62482196	A	-0.029525	0.004942	2.38002e-09	0.0006	0.0245	0.9798
rs62485905	T	-0.0177	0.001909	1.97015e-20	-0.0123	0.0104	0.2369
rs62492368	A	0.018875	0.002059	5.14991e-20	0.0081	0.0106	0.4441
rs62524180	T	-0.026504	0.004564	6.54003e-09	-0.0352	0.0291	0.227
rs62621812	A	0.055993	0.006836	2.73023e-16	0.0026	0.0252	0.9172
rs627603	A	0.011926	0.001948	9.50999e-10	0.0105	0.0103	0.3096
rs6339	T	-0.02951	0.004021	2.23975e-13	0.031	0.0228	0.1742
rs644073	T	0.012181	0.001898	1.43999e-10	0.0113	0.0102	0.2689
rs6457134	T	0.011174	0.00194	8.58994e-09	0.0074	0.0105	0.4813
rs6457839	T	0.021523	0.002043	6.28058e-26	0.0227	0.0114	0.04685
rs6474359	C	-0.051371	0.005006	1.13006e-24	0.0152	0.0338	0.6539
rs6474820	C	0.014039	0.002528	2.86999e-08	-0.0232	0.0141	0.101
rs6475611	A	-0.048276	0.002576	2.48028e-78	-0.0168	0.0141	0.2326
rs6487543	A	0.019723	0.002284	6.20012e-18	-0.0029	0.0126	0.8199
rs6490291	A	-0.05563	0.00581	1.07994e-21	0.0889	0.0262	0.0007018
rs6502555	C	0.028939	0.002252	9.25977e-38	-0.0034	0.0114	0.7663
rs6504487	A	-0.012359	0.001892	6.75927e-11	-0.0063	0.0102	0.5346
rs6511769	G	0.010493	0.001914	4.27996e-08	0.0223	0.0103	0.0295
rs6546881	T	0.012654	0.001992	2.17e-10	0.0043	0.0114	0.7046
rs6554158	A	0.014203	0.00224	2.34002e-10	-0.014	0.0118	0.2365
rs656841	G	0.012532	0.002005	4.20998e-10	0.0113	0.0103	0.2723
rs6569648	T	0.018727	0.002211	2.5698e-17	-0.0017	0.012	0.8899
rs6585021	C	-0.017226	0.003146	4.45e-08	-0.008	0.02	0.6882
rs660254	C	-0.061249	0.008954	8.20918e-12	0.0446	0.0711	0.5305
rs6602909	C	0.013807	0.002112	6.5298e-11	0.0073	0.0107	0.4978
rs662153	T	0.01583	0.002745	8.27009e-09	-0.0215	0.0163	0.1853
rs6657293	C	0.012268	0.002009	1.05e-09	0	0.0107	0.9977
rs66731853	A	0.016166	0.002018	1.18987e-15	-0.0147	0.0122	0.2264
rs6677889	A	0.010901	0.001955	2.53998e-08	-0.0136	0.0106	0.2019
rs66815886	T	-0.012607	0.002102	2.06001e-09	0.0055	0.0117	0.6408
rs6683153	C	0.022912	0.00384	2.5e-09	-0.0021	0.0191	0.9141
rs6698440	T	-0.012053	0.001899	2.24001e-10	0.0112	0.0101	0.2702
rs67128646	C	-0.02655	0.002181	4.79954e-34	-0.0017	0.0113	0.8818
rs6721663	A	-0.026133	0.0026	9.83105e-24	-0.0012	0.0136	0.9299
rs6742799	C	-0.039239	0.002357	3.53997e-62	0.0127	0.0132	0.3372
rs6743068	G	0.031438	0.002125	1.69005e-49	0.004	0.0112	0.7187
rs67483792	T	-0.035358	0.00473	8.05935e-14	-0.0139	0.0264	0.598
rs6755895	C	-0.023423	0.002291	1.65006e-24	-0.0015	0.0119	0.8998
rs67587726	C	0.028128	0.003751	6.74994e-14	0.0017	0.0218	0.9382
rs6774387	T	-0.01107	0.001927	9.47e-09	-0.0027	0.0104	0.7978
rs678393	G	-0.015416	0.002196	2.32006e-12	-0.0193	0.0124	0.1209
rs68062772	G	0.01767	0.002457	6.6896e-13	-0.0243	0.0177	0.1695
rs6851446	T	0.019806	0.003349	3.45001e-09	-0.0097	0.0172	0.5716
rs6882861	A	0.018512	0.002207	5.12979e-17	-0.0008	0.0119	0.9476
rs6894627	T	-0.012183	0.002178	2.27002e-08	-0.0081	0.0119	0.4994
rs6911302	C	-0.024062	0.001902	1.22011e-36	-0.0043	0.0101	0.6689
rs6917549	G	-0.018849	0.002385	2.81968e-15	-0.0041	0.0131	0.7546
rs6926219	A	0.026814	0.001896	2.22998e-45	-0.0277	0.0102	0.006483
rs6936325	A	-0.044824	0.006115	2.39001e-13	-0.0643	0.0309	0.03766
rs6938	G	-0.014196	0.00209	1.16011e-11	0.0114	0.0106	0.2807
rs6942609	A	-0.016393	0.002357	3.67029e-12	-0.0142	0.0122	0.246
rs6955702	G	-0.022276	0.001916	3.3597e-31	-0.0242	0.0102	0.01811
rs696	T	0.025359	0.001966	4.93969e-38	-0.0332	0.0103	0.001319
rs6982175	C	-0.021709	0.002935	1.46994e-13	-0.005	0.0192	0.795
rs6991832	C	0.013182	0.00191	5.27959e-12	-0.0026	0.0102	0.8024
rs6995717	C	-0.013148	0.001915	6.94065e-12	-0.0194	0.0103	0.06015
rs7000289	G	-0.012459	0.002122	4.45e-09	0.0115	0.0115	0.318
rs7005874	G	0.016775	0.002198	2.39994e-14	-0.0024	0.0129	0.8522
rs7006802	G	-0.02463	0.00413	2.53e-09	0.0518	0.032	0.1061
rs7007986	A	-0.022001	0.002012	8.49963e-28	0.0013	0.0104	0.902
rs706819	C	0.013638	0.002173	3.61002e-10	0.0031	0.0115	0.7859
rs7071131	G	-0.016035	0.001968	3.85035e-16	0.0139	0.0102	0.1736
rs7076190	G	-0.010935	0.001914	1.15001e-08	0.0045	0.0104	0.6671
rs7080472	T	-0.014892	0.001916	8.1508e-15	-0.0038	0.0104	0.7143
rs7127911	T	0.024096	0.002147	3.44033e-29	0.0212	0.0111	0.05637
rs7138945	G	0.012262	0.001966	4.62999e-10	0.0157	0.0108	0.1446
rs714027	G	-0.034906	0.001905	5.95937e-75	-0.0027	0.0101	0.7923
rs71420836	T	0.030214	0.003343	1.66994e-19	0.0146	0.0159	0.3583
rs71518536	T	0.018197	0.002991	1.21001e-09	-0.0072	0.0188	0.7023
rs7161799	T	0.034112	0.0036	2.78997e-21	0.0153	0.0227	0.4997
rs7192652	G	0.022219	0.001915	4.32016e-31	0.0008	0.0102	0.9338
rs7207749	G	0.013125	0.00228	8.75992e-09	0.0093	0.0122	0.4458
rs721131	C	-0.018902	0.00203	1.35988e-20	-0.0007	0.0111	0.9471
rs721377	T	0.019951	0.003209	5.22998e-10	-0.0011	0.0143	0.9373
rs7242542	T	0.015858	0.002544	4.70999e-10	0.0202	0.0133	0.1292
rs7252565	A	0.027591	0.002536	1.54989e-27	-0.0016	0.012	0.8921
rs7256518	A	-0.041046	0.004103	1.54989e-23	-0.0346	0.0239	0.1471
rs72634819	T	-0.014315	0.002296	4.67003e-10	0.0019	0.0132	0.883
rs72637694	A	-0.014036	0.002424	7.24002e-09	0.0284	0.0139	0.04076
rs72661392	T	0.021457	0.003183	1.61994e-11	-0.0013	0.0196	0.9477
rs72672742	G	-0.037478	0.003889	5.97998e-22	0.0391	0.023	0.08851
rs7267759	T	-0.022555	0.003154	8.93923e-13	-0.0232	0.0177	0.1893
rs72794237	T	-0.01632	0.002979	4.37996e-08	-0.0181	0.0157	0.2501
rs72803043	C	-0.028973	0.005256	3.62001e-08	-0.0366	0.0305	0.2301
rs72810064	T	0.032094	0.004976	1.15001e-10	0.0179	0.0226	0.4287
rs72811910	T	0.021175	0.003668	7.99006e-09	-0.0085	0.0167	0.612
rs72835315	C	0.035058	0.004198	7.08925e-17	-0.0091	0.0185	0.6225
rs72915908	G	0.041514	0.007573	4.31003e-08	-0.036	0.0484	0.4569
rs72928038	A	-0.033322	0.002481	4.24033e-41	-0.0686	0.0151	5.239e-06
rs72955444	G	0.020093	0.003349	2.01999e-09	0.0219	0.0255	0.3901
rs72975595	T	-0.03258	0.003258	1.65997e-23	0.005	0.0146	0.7316
rs72982400	C	0.014345	0.002199	7.07946e-11	-0.0022	0.0124	0.8598
rs72989001	G	0.054529	0.00858	2.15001e-10	-0.0172	0.042	0.683
rs73046767	G	-0.043428	0.006274	4.6302e-12	-0.0173	0.0297	0.5617
rs73073149	T	-0.054121	0.009364	7.69006e-09	-0.0192	0.0469	0.6818
rs7308380	C	0.015969	0.00218	2.47002e-13	0.0195	0.0118	0.09918
rs73093407	A	0.02011	0.003213	4.00996e-10	0.0164	0.0155	0.2888
rs73142294	T	0.015158	0.002212	7.50931e-12	-0.0024	0.0115	0.836
rs7314285	G	-0.033955	0.003754	1.58016e-19	0.0073	0.0215	0.7343
rs73207626	G	-0.035658	0.004786	9.72076e-14	0.0103	0.0309	0.7398
rs73239280	A	-0.031522	0.002348	4.71954e-41	-0.0019	0.0115	0.8673
rs7324708	A	-0.020451	0.002281	3.2802e-19	-0.0182	0.0136	0.1808
rs73687526	A	0.01808	0.0028	1.10999e-10	-0.0059	0.0141	0.675
rs73735248	T	0.022933	0.002584	7.43019e-19	0.0244	0.0126	0.0533
rs73961715	C	-0.04895	0.002823	2.78997e-67	0.0059	0.0172	0.7334
rs74179927	A	0.02589	0.003607	7.36038e-13	-0.001	0.017	0.9515
rs74227709	A	-0.028903	0.00365	2.51015e-15	-0.0148	0.0229	0.517
rs74408817	A	-0.023367	0.003486	2.09991e-11	-0.0369	0.0225	0.1001
rs74460651	T	-0.01511	0.002632	9.6801e-09	0.0031	0.0142	0.8252
rs74480102	A	-0.028812	0.004826	2.43002e-09	-0.0061	0.0332	0.854
rs74526869	A	0.034829	0.002856	3.59998e-34	0.0254	0.0176	0.1488
rs74585832	C	0.031183	0.004698	3.29003e-11	0.0289	0.0329	0.3791
rs74679312	G	0.031268	0.004262	2.27982e-13	0.0266	0.0261	0.308
rs748113	C	-0.03428	0.002004	1.53003e-65	-0.0174	0.0105	0.09869
rs7486636	A	-0.017112	0.002061	1.05999e-16	0.0278	0.0115	0.01533
rs7488780	C	-0.013548	0.002351	8.51001e-09	-0.0106	0.0114	0.3552
rs7503461	T	-0.022577	0.002023	7.12033e-29	0.0113	0.0107	0.2892
rs752208	A	0.02523	0.002333	3.1703e-27	0.0318	0.0142	0.02501
rs7529794	T	0.016098	0.002151	7.57007e-14	-0.014	0.0117	0.2348
rs753612	G	0.014079	0.001942	4.3401e-13	0.0225	0.0108	0.03652
rs7541416	A	0.018334	0.003124	4.52002e-09	-0.0064	0.016	0.6911
rs7550068	G	-0.019785	0.002301	8.58025e-18	-0.0104	0.0116	0.3692
rs75546717	T	0.018748	0.003326	1.78e-08	0.0006	0.0176	0.9732
rs7554936	T	0.011029	0.001997	3.44001e-08	0.0035	0.0109	0.7491
rs7555082	A	0.026204	0.002946	6.15035e-19	-0.0111	0.0173	0.5206
rs755951	C	-0.01104	0.001939	1.26999e-08	-0.0031	0.0106	0.7676
rs7572278	A	0.020437	0.002383	1.03992e-17	0.0022	0.0138	0.8712
rs75743846	A	-0.052184	0.007621	7.78933e-12	0.1088	0.0662	0.1005
rs7574865	G	0.013263	0.002263	4.72999e-09	0.0015	0.0122	0.8993
rs7578047	G	0.016178	0.002907	2.67997e-08	0.0031	0.0142	0.8248
rs7584576	C	0.013783	0.001946	1.45011e-12	-0.0121	0.0105	0.2463
rs75851973	G	-0.029676	0.004278	4.14e-12	-0.0447	0.0193	0.02087
rs75865061	A	-0.019335	0.002906	2.97989e-11	-0.0123	0.018	0.4929
rs7590429	T	0.011925	0.001897	3.34996e-10	-0.0086	0.0103	0.4027
rs7591197	G	0.015594	0.002418	1.16001e-10	0.0022	0.0139	0.8756
rs75980570	T	0.023586	0.003251	4.21017e-13	0.0373	0.0159	0.01921
rs7617331	C	0.016015	0.00189	2.52e-17	0.0093	0.0102	0.3604
rs76217384	G	-0.027287	0.002234	2.74031e-34	0.0085	0.0116	0.4636
rs76224134	T	-0.087709	0.009194	1.53003e-21	0.1116	0.0598	0.06186
rs7624838	A	0.012364	0.001958	2.78003e-10	-0.0038	0.0109	0.729
rs7627511	C	-0.017032	0.002422	2.11009e-12	0.0137	0.013	0.2948
rs76292544	T	0.023681	0.00432	4.30002e-08	-0.0464	0.0277	0.09333
rs7633673	A	0.01219	0.001923	2.39999e-10	-0.0156	0.0112	0.1637
rs76428106	C	0.062814	0.008702	5.49035e-13	0.0022	0.0459	0.9614
rs7647507	G	-0.017955	0.00312	8.91005e-09	-0.0179	0.0154	0.2427
rs76615693	C	0.018554	0.002973	4.49004e-10	-0.0332	0.018	0.0655
rs766228	T	-0.010513	0.001903	3.37e-08	0.0015	0.0102	0.88
rs76715864	C	0.023918	0.003944	1.36e-09	0.0081	0.0223	0.7149
rs7672879	A	0.013474	0.001981	1.07994e-11	-0.0016	0.0106	0.8797
rs76800339	T	-0.028605	0.004472	1.63999e-10	-0.015	0.0209	0.4715
rs7682657	A	-0.012873	0.00174	1.42004e-13	-0.0059	0.0141	0.6789
rs76830965	A	-0.020783	0.002956	2.1301e-12	0.0611	0.0243	0.0121
rs768514	G	-0.013628	0.002191	5.12e-10	0.0054	0.0113	0.6335
rs76952916	A	0.025864	0.004081	2.41002e-10	-0.0155	0.0235	0.5109
rs7696969	G	-0.012466	0.002023	7.36004e-10	0.001	0.0111	0.9299
rs76983186	G	0.038999	0.004561	1.29987e-17	0.0477	0.0238	0.04521
rs7723153	A	-0.012335	0.001915	1.21001e-10	0.0052	0.0103	0.6114
rs77265382	T	-0.033169	0.004662	1.17004e-12	-0.0094	0.0233	0.6869
rs7730004	T	0.011395	0.002025	1.88001e-08	-0.0012	0.0103	0.9085
rs77339606	T	0.032513	0.005847	2.74998e-08	-0.014	0.0377	0.7108
rs77365378	T	0.026884	0.004663	8.3299e-09	-0.0046	0.0332	0.8901
rs77388365	C	0.021559	0.003248	3.29989e-11	0.0371	0.0201	0.06488
rs7739434	A	-0.034249	0.002481	2.66993e-43	-0.0199	0.0137	0.1454
rs77506398	C	0.019952	0.0033	1.52999e-09	-0.0156	0.0159	0.3243
rs77514214	T	0.037879	0.004632	3.05e-16	0.0505	0.0234	0.03069
rs775246	C	-0.012066	0.002099	9.29994e-09	-0.0156	0.0111	0.1614
rs7753047	G	0.013547	0.002106	1.31e-10	-0.0268	0.0117	0.02142
rs7765498	C	-0.027648	0.002432	6.44021e-30	-0.0151	0.0125	0.2279
rs77660262	G	-0.035889	0.005396	3.01023e-11	-0.0239	0.03	0.4253
rs77666400	C	-0.021984	0.002175	5.57956e-24	-0.0062	0.0126	0.6205
rs77704739	C	0.028963	0.004754	1.15001e-09	-0.0141	0.028	0.6143
rs77713896	C	0.034601	0.003941	1.72982e-18	-0.0026	0.0234	0.9125
rs77746120	G	-0.055175	0.007938	3.78966e-12	0.0442	0.0491	0.3685
rs7776054	G	-0.04014	0.00215	9.8107e-78	-0.0072	0.0109	0.5091
rs7776152	A	0.025479	0.004528	1.88999e-08	-0.0235	0.023	0.3052
rs77778450	C	0.025348	0.004501	1.84001e-08	-0.0005	0.0199	0.9804
rs7780328	G	0.037325	0.003773	4.75007e-23	0.0251	0.0198	0.2037
rs7781964	A	-0.01417	0.002419	4.84998e-09	0.0316	0.0129	0.01447
rs77876222	T	0.044726	0.007065	2.53e-10	-0.0431	0.0571	0.4503
rs77954449	G	-0.036769	0.005678	9.77913e-11	-0.0262	0.0299	0.3809
rs7800072	G	0.013512	0.002007	1.71002e-11	-0.0014	0.0113	0.9048
rs7800662	C	0.020424	0.002731	7.85959e-14	0.0237	0.0148	0.111
rs78051198	G	-0.027432	0.003267	4.8095e-17	0.0226	0.0207	0.2746
rs78058190	A	0.047272	0.00483	1.35988e-22	0.012	0.0217	0.5807
rs7807555	A	0.012642	0.001889	2.25996e-11	-0.0012	0.0102	0.9032
rs7808867	A	0.012389	0.002071	2.24999e-09	-0.0075	0.0111	0.4981
rs78099598	G	-0.01862	0.002392	7.39946e-15	-0.0028	0.012	0.8134
rs78144291	C	0.044914	0.007027	1.69001e-10	0.0141	0.0405	0.7285
rs78378222	G	0.056172	0.008843	2.18998e-10	-0.0378	0.0377	0.3156
rs7839516	C	0.015461	0.001959	3.08035e-15	0.029	0.0104	0.005404
rs78459082	C	-0.014052	0.002386	4e-09	-0.0013	0.0132	0.9224
rs78481730	C	-0.041173	0.0071	6.84006e-09	-0.0337	0.048	0.4818
rs78487935	G	-0.023648	0.00356	3.19963e-11	0.0127	0.0178	0.4763
rs7855586	G	0.014877	0.002086	1.02991e-12	0.021	0.011	0.05555
rs78614551	C	-0.01431	0.00247	7.05992e-09	0.0003	0.013	0.9816
rs78817795	T	0.026081	0.003759	4.14e-12	-0.0069	0.0206	0.7384
rs78983078	A	-0.062374	0.009806	2.07e-10	-0.0653	0.0689	0.3429
rs7909192	G	0.011097	0.001993	2.63003e-08	-0.0025	0.0109	0.8202
rs7912751	T	-0.017035	0.00263	9.62942e-11	0.0131	0.0148	0.3742
rs791561	G	0.015249	0.002687	1.42001e-08	0.0168	0.0134	0.2084
rs7918082	A	0.018837	0.00245	1.55991e-14	0.0043	0.014	0.758
rs7918872	G	-0.011941	0.001934	6.90001e-10	-0.0146	0.0103	0.1554
rs79237520	T	0.08538	0.006437	4.14e-40	-0.014	0.0383	0.7142
rs79412574	G	-0.039278	0.006416	9.52007e-10	-0.097	0.0515	0.05977
rs79478560	A	-0.020768	0.001965	4.39036e-26	0.009	0.0105	0.3909
rs7955734	G	-0.016188	0.002314	2.77013e-12	0.0045	0.0124	0.7186
rs796004	T	-0.024358	0.00216	1.82012e-29	0.012	0.0115	0.2952
rs79635379	T	0.014731	0.002193	1.91999e-11	-0.0357	0.0128	0.005395
rs7967415	G	0.011625	0.001951	2.61999e-09	0.0111	0.0103	0.2829
rs7971845	G	-0.015356	0.002263	1.20005e-11	0.0025	0.0123	0.8401
rs79788231	A	-0.050565	0.007037	6.96947e-13	-0.0046	0.0454	0.9186
rs79893749	T	0.019176	0.002852	1.83992e-11	0.0118	0.0145	0.418
rs799166	G	-0.017457	0.002835	7.57007e-10	-0.0026	0.0151	0.8642
rs80096293	A	0.028578	0.004835	3.49004e-09	-0.0012	0.0206	0.9521
rs8030821	T	0.012364	0.00196	2.91998e-10	0.0144	0.0106	0.1754
rs8052370	T	-0.021027	0.002036	5.81969e-25	0.004	0.0103	0.6982
rs8056879	G	-0.013263	0.001996	3.1703e-11	0.0153	0.011	0.1639
rs8074930	C	0.011674	0.002025	8.3299e-09	-0.0125	0.0104	0.229
rs8075506	G	-0.011722	0.001977	3.12997e-09	0.015	0.0103	0.1434
rs8102492	C	-0.019123	0.002363	6.09958e-16	-0.0063	0.0111	0.5714
rs8103992	C	-0.017209	0.002384	5.49035e-13	-0.0084	0.0147	0.5701
rs8108623	A	-0.011911	0.002143	2.80001e-08	-0.0061	0.0107	0.571
rs8138950	T	-0.014874	0.001901	5.31986e-15	-0.006	0.0101	0.5548
rs819591	C	-0.013711	0.002263	1.40001e-09	-0.0064	0.012	0.5931
rs831070	A	-0.023656	0.002083	7.58054e-30	0.0011	0.0111	0.9214
rs836558	A	0.012304	0.001902	1.01e-10	0.0026	0.0102	0.7945
rs847000	T	0.01818	0.003282	3.11997e-08	0.0211	0.0185	0.2543
rs853198	C	-0.020396	0.001969	4.00037e-25	0.0126	0.0109	0.2488
rs880315	C	-0.012957	0.002033	1.90999e-10	-0.0046	0.0103	0.6523
rs881878	A	-0.020895	0.001993	1.08993e-25	-0.001	0.0108	0.923
rs887464	T	-0.059069	0.001899	1e-200	0.0151	0.0105	0.1519
rs894680	A	0.017783	0.001989	4.18023e-19	0.007	0.0109	0.5203
rs896388	A	-0.020901	0.003579	5.33998e-09	0.003	0.0175	0.8638
rs922	T	-0.014709	0.002288	1.33999e-10	0.0136	0.0118	0.2512
rs923941	G	-0.010522	0.001913	3.89996e-08	-0.0098	0.012	0.4124
rs9289894	G	0.014057	0.001906	1.72982e-13	0.0046	0.0102	0.6498
rs9325095	G	-0.012387	0.002121	5.36995e-09	0.0122	0.0117	0.2939
rs9328393	A	0.0234	0.002021	5.73984e-31	-0.0042	0.0148	0.7788
rs9356996	A	0.010854	0.001915	1.47999e-08	0.0207	0.0105	0.04744
rs937283	G	0.010584	0.001922	3.71997e-08	-0.0087	0.0102	0.3941
rs9375486	T	-0.013808	0.001948	1.39991e-12	0.0084	0.0105	0.4207
rs9395049	G	-0.01357	0.001887	6.6696e-13	0.0155	0.0101	0.1259
rs9402306	G	-0.0133	0.002271	4.88e-09	0.0049	0.0117	0.6727
rs9426309	C	-0.015246	0.002041	8.47032e-14	0.0052	0.0106	0.628
rs946183	G	-0.016039	0.002218	5.03965e-13	0.014	0.0115	0.2251
rs9462669	A	0.012123	0.001996	1.29e-09	0.0159	0.0105	0.1301
rs9470670	G	0.017257	0.0026	3.32966e-11	-0.0032	0.0133	0.8087
rs949349	C	0.014189	0.002137	3.25987e-11	0.0003	0.0115	0.9802
rs9521733	C	-0.010711	0.00195	4.02004e-08	-0.0068	0.0103	0.5103
rs9530712	G	0.024717	0.003863	1.63001e-10	-0.0283	0.0273	0.3011
rs9532679	C	-0.032336	0.002704	6.32995e-33	0.0134	0.0132	0.3097
rs9534338	C	0.015145	0.001895	1.38007e-15	-0.0135	0.0102	0.1844
rs9594746	C	-0.02067	0.001898	1.3499e-27	-0.0024	0.0103	0.814
rs9611177	T	-0.011891	0.001985	2.17e-09	-0.0164	0.0109	0.1332
rs9653415	G	-0.01475	0.002038	4.79954e-13	0.0118	0.0108	0.2738
rs9656395	G	-0.021873	0.003243	1.59993e-11	0.0346	0.0185	0.06189
rs9657881	A	-0.023279	0.004153	2.13998e-08	0.0094	0.0265	0.7237
rs9658111	C	-0.062883	0.004373	7.81988e-47	-0.0748	0.0331	0.02372
rs967269	C	-0.010588	0.001939	4.83003e-08	0.0068	0.0105	0.5174
rs9676602	T	-0.010618	0.001928	3.76002e-08	0.0192	0.0102	0.06117
rs967846	C	0.013629	0.002352	7.03008e-09	-0.0023	0.0131	0.8607
rs968478	G	0.014727	0.001938	3.11028e-14	-0.0015	0.0106	0.8843
rs9820305	C	0.035467	0.005796	9.68992e-10	0.004	0.061	0.948
rs9835571	G	0.022014	0.002037	3.4898e-27	0.0091	0.011	0.4074
rs9864216	A	0.023706	0.002268	1.57e-25	-0.0212	0.0122	0.08314
rs9865811	A	0.01208	0.00206	4.62999e-09	-0.0068	0.0108	0.5285
rs9895848	T	-0.026154	0.002078	2.77971e-36	-0.0142	0.011	0.1956
rs9898958	G	0.015551	0.002632	3.56e-09	-0.0138	0.0129	0.2846
rs9906320	A	0.024622	0.002296	8.66962e-27	-0.0061	0.0118	0.6057
rs9920	C	0.02939	0.003092	2.14981e-21	0.0285	0.0186	0.1247
rs9939124	T	-0.016734	0.002051	3.59998e-16	0.0426	0.0109	9.703e-05
rs9989716	G	0.012782	0.002054	5.07002e-10	-0.0197	0.0106	0.06234
